# Supplementary material for: Identification of candidate genes on the basis of SNP by time-lagged heat stress interactions for milk production traits in German Holstein cattle
Source: PLoS One. 2021 Oct 14;16(10):e0258216. doi: 10.1371/journal.pone.0258216 (PMC8516222; doi:10.1371/journal.pone.0258216)
Supplement: S1 Table — (XLSX) [file pone.0258216.s001.xlsx]

## Sheet: Test-day milk yield
SNP	Week	Chr.	Base pair	Minor allele frequency	Beta	Standard error	P-value	Candidate gene ± 100kb of suggesitve SNP	Candidate gene harboring suggestive SNP
ARS-BFGL-NGS-118182	3,5,6,7,8	6	86860291	0.497527	-0.473927	0.0946588	5.5375e-07	SLC4A4,GC
ARS-BFGL-NGS-17376	1,2,3,4,5,6,7,8	6	87090740	0.296562	0.559469	0.10615	1.36027e-07	GC
BTB-01654826	1,2,3,4,5,6,7,8	6	87156735	0.379267	0.538177	0.0973693	3.25427e-08	NPFFR2
Hapmap30383-BTC-005848	1,2,3,4,5,6,7,8	14	305780	0.455891	-0.484322	0.0924106	1.59732e-07	ZNF250,ZNF16,C14H8orf33,ZNF34,RPL8,ZNF7,COMMD5,ARHGAP39
ARS-BFGL-NGS-57820	1,2,3,4,5,6,7,8	14	465742	0.300008	0.520803	0.103396	4.72912e-07	VPS28,ENSBTAG00000053637,SLC39A4,CPSF1,ADCK5,ARHGAP39,C14H8orf82,LRRC24,LRRC14,RECQL4,MFSD3,GPT,PPP1R16A,FOXH1,KIFC2,CYHR1,TONSL
ARS-BFGL-NGS-4939	1,2,3,4,5,6,7,8	14	609870	0.296967	0.541955	0.104616	2.21383e-07	VPS28,ENSBTAG00000053637,SLC39A4,CPSF1,ADCK5,SLC52A2,FBXL6,TMEM249,SCRT1,DGAT1,HSF1,BOP1,SCX,MROH1,ENSBTAG00000039978	DGAT1
ARS-BFGL-NGS-107379	1,2,3,4,5,6,7,8	14	862483	0.329563	0.497008	0.0997937	6.34665e-07	OPLAH,ENSBTAG00000015040,SPATC1,GRINA,PARP10,PLEC,EPPK1,NRBP2	PLEC
ARS-BFGL-NGS-108133	8	16	52327847	0.149153	0.593772	0.134554	1.02008e-05	FHAD1,TMEM51,KAZN	TMEM51
ARS-BFGL-NGS-111331	1	20	5441435	0.0702181	0.738204	0.167516	1.04921e-05

## Sheet: Test-day fat percentage
SNP	Week	Chr.	Base pair	Minor allele frequency	Beta	Standard error	P-value	Candidate gene ± 100kb of suggesitve SNP	Candidate gene harboring suggestive SNP
ARS-BFGL-NGS-29420	1,2,3,4,5,6,7,8	3	103133865	0.375456	0.0656055	0.0128303	3.16537e-07	ENSBTAG00000037810,ENSBTAG00000048721,ENSBTAG00000012414
Hapmap30381-BTC-005750	1,2,3,4,5,6,7,8	14	279949	0.248926	0.0897354	0.0141398	2.2054e-10	ZNF250,ZNF16,C14H8orf33,ZNF34,RPL8,ZNF7,COMMD5,ARHGAP39
Hapmap30383-BTC-005848	1,2,3,4,5,6,7,8	14	305780	0.455891	0.130158	0.0115112	1.21011e-29	ZNF250,ZNF16,C14H8orf33,ZNF34,RPL8,ZNF7,COMMD5,ARHGAP39
BTA-34956-no-rs	1,2,3,4,5,6,7,8	14	330256	0.365969	-0.0769274	0.0116088	3.43427e-11	ZNF250,ZNF16,C14H8orf33,ZNF34,RPL8,ZNF7,COMMD5,ARHGAP39,C14H8orf82,LRRC24,LRRC14,RECQL4
ARS-BFGL-NGS-57820	1,2,3,4,5,6,7,8	14	465742	0.300008	-0.231872	0.0130654	1.81594e-70	VPS28,ENSBTAG00000053637,SLC39A4,CPSF1,ADCK5,ARHGAP39,C14H8orf82,LRRC24,LRRC14,RECQL4,MFSD3,GPT,PPP1R16A,FOXH1,KIFC2,CYHR1,TONSL
ARS-BFGL-NGS-34135	1,2,3,4,5,6,7,8	14	490055	0.451796	-0.135568	0.0116676	3.2929e-31	VPS28,ENSBTAG00000053637,SLC39A4,CPSF1,ADCK5,SLC52A2,FBXL6,TMEM249,ARHGAP39,C14H8orf82,LRRC24,LRRC14,RECQL4,MFSD3,GPT,PPP1R16A,FOXH1,KIFC2,CYHR1,TONSL	CYHR1
ARS-BFGL-NGS-94706	1,2,3,4,5,6,7,8	14	511247	0.449607	-0.136156	0.0117281	3.69568e-31	VPS28,ENSBTAG00000053637,SLC39A4,CPSF1,ADCK5,SLC52A2,FBXL6,TMEM249,SCRT1,DGAT1,ARHGAP39,C14H8orf82,LRRC24,LRRC14,RECQL4,MFSD3,GPT,PPP1R16A,FOXH1,KIFC2,CYHR1,TONSL	VPS28
ARS-BFGL-NGS-4939	1,2,3,4,5,6,7,8	14	609870	0.296967	-0.247564	0.0132332	4.27972e-78	VPS28,ENSBTAG00000053637,SLC39A4,CPSF1,ADCK5,SLC52A2,FBXL6,TMEM249,SCRT1,DGAT1,HSF1,BOP1,SCX,MROH1,ENSBTAG00000039978	DGAT1
Hapmap52798-ss46526455	1,2,3,4,5,6,7,8	14	731230	0.49923	-0.133302	0.0116845	3.79408e-30	HSF1,BOP1,SCX,MROH1,ENSBTAG00000039978,HGH1,WDR97,MAF1,ENSBTAG00000051469,SHARPIN,CYC1,GPAA1,EXOSC4,OPLAH,ENSBTAG00000015040,SPATC1,GRINA	MAF1
ARS-BFGL-NGS-71749	1,2,3,4,5	14	762253	0.189451	0.0778758	0.016245	1.63624e-06	MROH1,ENSBTAG00000039978,HGH1,WDR97,MAF1,ENSBTAG00000051469,SHARPIN,CYC1,GPAA1,EXOSC4,OPLAH,ENSBTAG00000015040,SPATC1,GRINA,PARP10,PLEC
UA-IFASA-6878	1,2,3,4,5,6,7,8	14	810863	0.490027	-0.132546	0.0117084	1.03713e-29	ENSBTAG00000039978,HGH1,WDR97,MAF1,ENSBTAG00000051469,SHARPIN,CYC1,GPAA1,EXOSC4,OPLAH,ENSBTAG00000015040,SPATC1,GRINA,PARP10,PLEC
ARS-BFGL-NGS-107379	1,2,3,4,5,6,7,8	14	862483	0.329563	-0.19259	0.0125496	3.7477e-53	OPLAH,ENSBTAG00000015040,SPATC1,GRINA,PARP10,PLEC,EPPK1,NRBP2	PLEC
ARS-BFGL-NGS-18365	1,2,3,4,5,6,7,8	14	924727	0.320036	-0.0992988	0.0120355	1.57748e-16	GRINA,PARP10,PLEC,EPPK1,NRBP2,PUF60,SCRIB,IQANK1
UA-IFASA-8997	1,2,3,4,5,6,7,8	14	999900	0.211749	0.0959797	0.0137748	3.21988e-12	EPPK1,NRBP2,PUF60,SCRIB,IQANK1,FAM83H,MAPK15,CCDC166,ZNF623,ENSBTAG00000052472,GFUS	SCRIB
Hapmap25384-BTC-001997	1,2,3,4,5,6,7,8	14	1022847	0.486783	0.106558	0.0127753	7.37024e-17	EPPK1,NRBP2,PUF60,SCRIB,IQANK1,FAM83H,MAPK15,CCDC166,ZNF623,ENSBTAG00000052472,GFUS,PYCR3,TIGD5,EEF1D	IQANK1
Hapmap24715-BTC-001973	1,2,3,4,5,6,7,8	14	1044777	0.469918	-0.0965937	0.0124172	7.3101e-15	EPPK1,NRBP2,PUF60,SCRIB,IQANK1,FAM83H,MAPK15,CCDC166,ZNF623,ENSBTAG00000052472,GFUS,PYCR3,TIGD5,EEF1D,NAPRT,MROH6,GSDMD	MAPK15
BTA-35941-no-rs	1,2,3,4,5,6,7,8	14	1082140	0.480094	-0.102692	0.0127072	6.40169e-16	PUF60,SCRIB,IQANK1,FAM83H,MAPK15,CCDC166,ZNF623,ENSBTAG00000052472,GFUS,PYCR3,TIGD5,EEF1D,NAPRT,MROH6,GSDMD,ZC3H3
ARS-BFGL-NGS-101653	1,2,3,4,5,6,7,8	14	1119139	0.259507	-0.0860026	0.0143582	2.1011e-09	IQANK1,FAM83H,MAPK15,CCDC166,ZNF623,ENSBTAG00000052472,GFUS,PYCR3,TIGD5,EEF1D,NAPRT,MROH6,GSDMD,ZC3H3	EEF1D
ARS-BFGL-NGS-26520	1,2,3,4,5,6,7,8	14	1184910	0.324901	-0.0936112	0.0133198	2.0954e-12	ENSBTAG00000052472,GFUS,PYCR3,TIGD5,EEF1D,NAPRT,MROH6,GSDMD,ZC3H3,MAFA,RHPN1	ZC3H3
Hapmap30374-BTC-002159	1,2,3,4,5,6,7,8	14	1265916	0.496676	0.102207	0.0126558	6.69702e-16	ZC3H3,MAFA,RHPN1,TOP1MT,ENSBTAG00000049014,GLI4,ENSBTAG00000049125,LY6H	RHPN1
Hapmap30086-BTC-002066	1,2,3,4,5,6,7,8	14	1322326	0.423498	0.0996964	0.0126842	3.84529e-15	MAFA,RHPN1,TOP1MT,ENSBTAG00000049014,GLI4,ENSBTAG00000049125,LY6H,ENSBTAG00000049400
Hapmap30646-BTC-002054	1,2,3,4,5,6,7,8	14	1351419	0.370632	0.0900782	0.0127461	1.58171e-12	RHPN1,TOP1MT,ENSBTAG00000049014,GLI4,ENSBTAG00000049125,LY6H,ENSBTAG00000049400,LY6E
ARS-BFGL-NGS-41248	1,2,3,4,5,6,7,8	14	1403386	0.26871	-0.0640531	0.0129144	7.05604e-07	TOP1MT,ENSBTAG00000049014,GLI4,ENSBTAG00000049125,LY6H,ENSBTAG00000049400,LY6E
Hapmap25961-BTC-003785	3,6	14	1440024	0.0827049	-0.0931318	0.0212704	1.19511e-05	ENSBTAG00000049125,LY6H,ENSBTAG00000049400,LY6E,ENSBTAG00000004596,GML
Hapmap29758-BTC-003619	1,2,3,4,5,6,7,8	14	1472679	0.376794	-0.0737627	0.0127494	7.22549e-09	ENSBTAG00000049400,LY6E,ENSBTAG00000004596,GML,CYP11B1,ENSBTAG00000054483
ARS-BFGL-NGS-3122	1,2,3,4,5,6,7,8	14	1520054	0.438255	0.0789527	0.0126528	4.37703e-10	LY6E,ENSBTAG00000004596,GML,CYP11B1,ENSBTAG00000054483,ENSBTAG00000037824,ENSBTAG00000050161	GML
Hapmap25486-BTC-072553	1,2,3,4,5,6,7,8	14	1567838	0.281075	0.0992756	0.0140904	1.84633e-12	ENSBTAG00000004596,GML,CYP11B1,ENSBTAG00000054483,ENSBTAG00000037824,ENSBTAG00000050161,LY6D	ENSBTAG00000054483
ARS-BFGL-NGS-103064	1,2,3,4,5,6,7,8	14	1620027	0.496392	-0.0923726	0.0128339	6.13072e-13	GML,CYP11B1,ENSBTAG00000054483,ENSBTAG00000037824,ENSBTAG00000050161,LY6D,LYNX1,LYPD2,SLURP1,THEM6,PSCA	ENSBTAG00000050161
Hapmap29888-BTC-003509	1,2,3,4,5,6,7,8	14	1659149	0.33759	-0.0766346	0.012432	7.08074e-10	ENSBTAG00000054483,ENSBTAG00000037824,ENSBTAG00000050161,LY6D,LYNX1,LYPD2,SLURP1,THEM6,PSCA,JRK,ARC
ARS-BFGL-NGS-22866	1,2,3,4,5,6,7,8	14	1681783	0.391429	-0.0827507	0.0125903	4.94444e-11	ENSBTAG00000054483,ENSBTAG00000037824,ENSBTAG00000050161,LY6D,LYNX1,LYPD2,SLURP1,THEM6,PSCA,JRK,ARC,ENSBTAG00000026340
ARS-BFGL-NGS-18858	1,2,3,4,5,6,7,8	14	1758505	0.473729	0.118894	0.0126036	3.97242e-21	LYNX1,LYPD2,SLURP1,THEM6,PSCA,JRK,ARC,ENSBTAG00000026340,ADGRB1
Hapmap24717-BTC-002824	1,2,3,4,5,6,7	14	1799618	0.30313	-0.0606576	0.0127479	1.95288e-06	PSCA,JRK,ARC,ENSBTAG00000026340,ADGRB1	ADGRB1
ARS-BFGL-NGS-59769	1,2,3,4,5,6,7,8	14	1854457	0.406633	0.0723929	0.0125976	9.10761e-09	ENSBTAG00000026340,ADGRB1,TSNARE1	ADGRB1
Hapmap30375-BTC-003040	3	14	1877790	0.145707	0.0738219	0.0167934	1.10316e-05	ENSBTAG00000026340,ADGRB1,TSNARE1
ARS-BFGL-NGS-32047	2,3,4,6,7,8	14	1965168	0.338563	0.0580063	0.0127153	5.06866e-06	TSNARE1	TSNARE1
Hapmap36620-SCAFFOLD50018_7571	1,2,3,4,5,6,7,8	14	2142001	0.452972	0.081309	0.0125316	8.68108e-11
ARS-BFGL-NGS-74378	1,2,3,4,5,6,7,8	14	2616322	0.331468	0.0625567	0.0136684	4.72238e-06	PTP4A3,ENSBTAG00000050186,GPR20,SLC45A4,DENND3
UA-IFASA-9288	2	14	2929132	0.270778	0.0689569	0.0157812	1.24499e-05	PTK2	PTK2
ARS-BFGL-NGS-100480	1,2,3,4,5,6,7	14	3336128	0.410971	-0.0615643	0.0129738	2.08225e-06	TRAPPC9	TRAPPC9
UA-IFASA-6329	1,2	14	4059754	0.452972	-0.0566699	0.0126046	6.92577e-06
ARS-BFGL-NGS-115947	1,2,3,4,5,6,7,8	14	4459231	0.409592	-0.0705534	0.0129171	4.70801e-08	FAM135B	FAM135B
ARS-BFGL-NGS-71055	2,3,4,5,6,7,8	27	35242997	0.301022	0.0615754	0.0128638	1.69524e-06	TCIM
ARS-BFGL-NGS-1261	1,2,3,4,5,6,7,8	27	36366267	0.285129	0.0720144	0.0131875	4.7398e-08	GOLGA7,GINS4
ARS-BFGL-NGS-20225	1,2,3,4,5,6,7,8	27	36428681	0.321901	-0.0774404	0.0126719	9.88976e-10	GOLGA7,GINS4,GPAT4	GOLGA7
ARS-BFGL-NGS-57448	1,2,3,4,5,6,7,8	27	36466414	0.399416	-0.103845	0.0122061	1.77529e-17	GOLGA7,GINS4,GPAT4,NKX6-3,ENSBTAG00000027629	GINS4
BTA-62789-no-rs	1,2,3,4,5,6,7,8	27	36490532	0.281359	-0.0630209	0.0132575	1.9983e-06	GOLGA7,GINS4,GPAT4,NKX6-3,ENSBTAG00000027629,ENSBTAG00000054394
ARS-BFGL-NGS-35188	1,2,3,4,5,6,7,8	27	36596672	0.441012	-0.0688204	0.0121339	1.41342e-08	GPAT4,NKX6-3,ENSBTAG00000027629,ENSBTAG00000054394,ENSBTAG00000003275	ENSBTAG00000054394
ARS-BFGL-NGS-83296	7	27	37248869	0.213452	-0.0608401	0.0137121	9.12304e-06	IKBKB,POLB,DKK4,VDAC3,SLC20A2
ARS-BFGL-NGS-112434	1	27	37985676	0.423903	0.0516239	0.0118145	1.24508e-05	CSGALNACT1	CSGALNACT1
Hapmap50424-BTA-63130	5	27	41849905	0.438539	-0.0521054	0.0117733	9.61205e-06	THRB,ENSBTAG00000050025	THRB
BTB-00969891	1,2,3,4,5	27	43507605	0.0522987	-0.117016	0.0229887	3.57814e-07

## Sheet: Test-day fat yield
SNP	Week	Chr.	Base pair	Minor allele frequency	Beta	Standard error	P-value	Candidate gene ± 100kb of suggesitve SNP	Candidate gene harboring suggestive SNP
ARS-BFGL-NGS-17376	6	6	87090740	0.296562	0.0234142	0.00530739	1.02597e-05	GC
BTB-01654826	8	6	87156735	0.379267	0.0221856	0.00486378	5.08134e-06	NPFFR2
Hapmap30383-BTC-005848	2,3,4,5	14	305780	0.455891	0.0208789	0.00454204	4.28989e-06	ZNF250,ZNF16,C14H8orf33,ZNF34,RPL8,ZNF7,COMMD5,ARHGAP39
ARS-BFGL-NGS-57820	1,2,3,4,5,6,7,8	14	465742	0.300008	-0.0466145	0.00512403	9.26602e-20	VPS28,ENSBTAG00000053637,SLC39A4,CPSF1,ADCK5,ARHGAP39,C14H8orf82,LRRC24,LRRC14,RECQL4,MFSD3,GPT,PPP1R16A,FOXH1,KIFC2,CYHR1,TONSL
ARS-BFGL-NGS-34135	1,2,3,4,5,6,7,8	14	490055	0.451796	-0.0255676	0.00459674	2.66534e-08	VPS28,ENSBTAG00000053637,SLC39A4,CPSF1,ADCK5,SLC52A2,FBXL6,TMEM249,ARHGAP39,C14H8orf82,LRRC24,LRRC14,RECQL4,MFSD3,GPT,PPP1R16A,FOXH1,KIFC2,CYHR1,TONSL	CYHR1
ARS-BFGL-NGS-94706	1,2,3,4,5,6,7,8	14	511247	0.449607	-0.0250275	0.00461904	6.01602e-08	VPS28,ENSBTAG00000053637,SLC39A4,CPSF1,ADCK5,SLC52A2,FBXL6,TMEM249,SCRT1,DGAT1,ARHGAP39,C14H8orf82,LRRC24,LRRC14,RECQL4,MFSD3,GPT,PPP1R16A,FOXH1,KIFC2,CYHR1,TONSL	VPS28
ARS-BFGL-NGS-4939	1,2,3,4,5,6,7,8	14	609870	0.296967	-0.049556	0.00518647	1.23766e-21	VPS28,ENSBTAG00000053637,SLC39A4,CPSF1,ADCK5,SLC52A2,FBXL6,TMEM249,SCRT1,DGAT1,HSF1,BOP1,SCX,MROH1,ENSBTAG00000039978	DGAT1
Hapmap52798-ss46526455	1,2,3,4,5,6,7,8	14	731230	0.49923	-0.0270348	0.00459931	4.1521e-09	HSF1,BOP1,SCX,MROH1,ENSBTAG00000039978,HGH1,WDR97,MAF1,ENSBTAG00000051469,SHARPIN,CYC1,GPAA1,EXOSC4,OPLAH,ENSBTAG00000015040,SPATC1,GRINA	MAF1
UA-IFASA-6878	1,2,3,4,5,6,7,8	14	810863	0.490027	-0.0263165	0.0046034	1.08581e-08	ENSBTAG00000039978,HGH1,WDR97,MAF1,ENSBTAG00000051469,SHARPIN,CYC1,GPAA1,EXOSC4,OPLAH,ENSBTAG00000015040,SPATC1,GRINA,PARP10,PLEC
ARS-BFGL-NGS-107379	1,2,3,4,5,6,7,8	14	862483	0.329563	-0.0368731	0.00493683	8.08134e-14	OPLAH,ENSBTAG00000015040,SPATC1,GRINA,PARP10,PLEC,EPPK1,NRBP2	PLEC
ARS-BFGL-NGS-18365	1,4,6,7	14	924727	0.320036	-0.0208296	0.0047497	1.15738e-05	GRINA,PARP10,PLEC,EPPK1,NRBP2,PUF60,SCRIB,IQANK1
UA-IFASA-8997	1,2,3,4,5,6,7,8	14	999900	0.211749	0.0275561	0.00545975	4.48491e-07	EPPK1,NRBP2,PUF60,SCRIB,IQANK1,FAM83H,MAPK15,CCDC166,ZNF623,ENSBTAG00000052472,GFUS	SCRIB
Hapmap25384-BTC-001997	1,2,3,4,5,6,7,8	14	1022847	0.486783	0.0270903	0.00498273	5.42356e-08	EPPK1,NRBP2,PUF60,SCRIB,IQANK1,FAM83H,MAPK15,CCDC166,ZNF623,ENSBTAG00000052472,GFUS,PYCR3,TIGD5,EEF1D	IQANK1
Hapmap24715-BTC-001973	1,2,3,4,5,6,7,8	14	1044777	0.469918	-0.0235464	0.00485191	1.21593e-06	EPPK1,NRBP2,PUF60,SCRIB,IQANK1,FAM83H,MAPK15,CCDC166,ZNF623,ENSBTAG00000052472,GFUS,PYCR3,TIGD5,EEF1D,NAPRT,MROH6,GSDMD	MAPK15
BTA-35941-no-rs	1,2,3,4,5,6,7	14	1082140	0.480094	-0.0236164	0.00495704	1.89581e-06	PUF60,SCRIB,IQANK1,FAM83H,MAPK15,CCDC166,ZNF623,ENSBTAG00000052472,GFUS,PYCR3,TIGD5,EEF1D,NAPRT,MROH6,GSDMD,ZC3H3
Hapmap30374-BTC-002159	1,2,3,4,5,6,7,8	14	1265916	0.496676	0.0261012	0.00494477	1.30208e-07	ZC3H3,MAFA,RHPN1,TOP1MT,ENSBTAG00000049014,GLI4,ENSBTAG00000049125,LY6H	RHPN1
ARS-BFGL-NGS-41248	1,2,3,4,6,7,8	14	1403386	0.26871	-0.0245351	0.00510015	1.5044e-06	TOP1MT,ENSBTAG00000049014,GLI4,ENSBTAG00000049125,LY6H,ENSBTAG00000049400,LY6E
ARS-BFGL-NGS-3122	1,2	14	1520054	0.438255	0.0230576	0.0049631	3.38748e-06	LY6E,ENSBTAG00000004596,GML,CYP11B1,ENSBTAG00000054483,ENSBTAG00000037824,ENSBTAG00000050161	GML
Hapmap25486-BTC-072553	2	14	1567838	0.281075	0.024538	0.0055036	8.25244e-06	ENSBTAG00000004596,GML,CYP11B1,ENSBTAG00000054483,ENSBTAG00000037824,ENSBTAG00000050161,LY6D	ENSBTAG00000054483
ARS-BFGL-NGS-103064	1,2,3,4,5,6,7,8	14	1620027	0.496392	-0.0268648	0.00500483	7.97172e-08	GML,CYP11B1,ENSBTAG00000054483,ENSBTAG00000037824,ENSBTAG00000050161,LY6D,LYNX1,LYPD2,SLURP1,THEM6,PSCA	ENSBTAG00000050161
ARS-BFGL-NGS-22866	1,2,3,6,7	14	1681783	0.391429	-0.0225031	0.00492783	4.95868e-06	ENSBTAG00000054483,ENSBTAG00000037824,ENSBTAG00000050161,LY6D,LYNX1,LYPD2,SLURP1,THEM6,PSCA,JRK,ARC,ENSBTAG00000026340
ARS-BFGL-NGS-18858	1,2,3,4,5,6,7,8	14	1758505	0.473729	0.0291866	0.00492335	3.06291e-09	LYNX1,LYPD2,SLURP1,THEM6,PSCA,JRK,ARC,ENSBTAG00000026340,ADGRB1
Hapmap36620-SCAFFOLD50018_7571	1,2	14	2142001	0.452972	0.0228282	0.00489868	3.16111e-06
ARS-BFGL-NGS-74378	1,2,3,4,5,6,7	14	2616322	0.331468	0.0244019	0.00534307	4.94739e-06	PTP4A3,ENSBTAG00000050186,GPR20,SLC45A4,DENND3
UA-IFASA-9288	1,6	14	2929132	0.270778	0.0266342	0.0060729	1.15587e-05	PTK2	PTK2
ARS-BFGL-NGS-111331	4	20	5441435	0.0702181	0.037836	0.00825665	4.59486e-06
ARS-BFGL-NGS-57448	5,8	27	36466414	0.399416	-0.0222865	0.00482766	3.90427e-06	GOLGA7,GINS4,GPAT4,NKX6-3,ENSBTAG00000027629	GINS4

## Sheet: Test-day protein percentage
SNP	Week	Chr.	Base pair	Minor allele frequency	Beta	Standard error	P-value	Candidate gene ± 100kb of suggesitve SNP	Candidate gene harboring suggestive SNP
ARS-BFGL-NGS-103669	3,5,8	1	152323968	0.0883808	-0.031715	0.00724435	1.19827e-05	CAPN7,SH3BP5,ENSBTAG00000030592	SH3BP5
ARS-BFGL-NGS-13586	1,2,3,5,7	3	15325549	0.42889	-0.0204337	0.00458513	8.33033e-06	ASH1L,RUSC1,FDPS,PKLR,HCN3,CLK2,SCAMP3,FAM189B,GBA,MTX1,THBS3
ARS-BFGL-NGS-64215	1,2,3,4,5,6,7,8	3	15470670	0.187992	-0.0325973	0.00554169	4.04849e-09	CLK2,SCAMP3,FAM189B,GBA,MTX1,THBS3,MUC1,TRIM46,KRTCAP2,DPM3,SLC50A1,EFNA1,EFNA3,EFNA4,ADAM15,DCST1	EFNA1
ARS-BFGL-NGS-79362	1,2,3,5,6,7,8	3	15545177	0.437931	-0.0207306	0.00454625	5.11703e-06	KRTCAP2,DPM3,SLC50A1,EFNA1,EFNA3,EFNA4,ADAM15,DCST1,ZBTB7B,FLAD1,CKS1B,SHC1,PBXIP1	ADAM15
BTA-121763-no-rs	7	6	83247567	0.441742	-0.0212207	0.00485636	1.24436e-05	CENPC,STAP1,UBA6	CENPC
BTA-77057-no-rs	2,3,4,5,6,7,8	6	85633295	0.204087	-0.0236612	0.00541618	1.2504e-05	CSN1S2,ENSBTAG00000052400,ODAM,CSN3
Hapmap52348-rs29024684	1,2,3,4,5,6,7,8	6	85662466	0.235912	-0.029132	0.00543359	8.25502e-08	ODAM,CSN3,CABS1
Hapmap38371-BTA-105598	1,2,3,4,5,6,7,8	6	85989376	0.409552	0.0207056	0.00459726	6.67189e-06	AMTN,AMBN,ENAM,JCHAIN,ENSBTAG00000055134,UTP3
ARS-BFGL-NGS-112872	7	6	86337334	0.265061	0.0246727	0.00538727	4.6538e-06	MOB1B,DCK,SLC4A4	DCK
ARS-BFGL-NGS-118182	1,2,3,4,5,6,7,8	6	86860291	0.497527	0.0320015	0.00453028	1.61885e-12	SLC4A4,GC
ARS-BFGL-NGS-17376	1,2,3,4,5,6,7,8	6	87090740	0.296562	-0.0295489	0.00510644	7.18246e-09	GC
BTB-01654826	1,2,3,4,5,6,7,8	6	87156735	0.379267	-0.024722	0.0046782	1.26032e-07	NPFFR2
BTB-01458572	1	6	89359390	0.435052	0.0205823	0.00460098	7.69645e-06	EREG,AREG
ARS-BFGL-NGS-54655	2	10	21841817	0.366375	0.0211682	0.00479788	1.02425e-05	CEBPE,C10H14orf119,ACIN1,CDH24,PSMB11,PSMB5,C10H14orf93,AJUBA,HAUS4,PRMT5,RBM23	C10H14orf93
ARS-BFGL-NGS-57820	1,2,3,4,5,6,7,8	14	465742	0.300008	-0.0349874	0.00498687	2.28456e-12	VPS28,ENSBTAG00000053637,SLC39A4,CPSF1,ADCK5,ARHGAP39,C14H8orf82,LRRC24,LRRC14,RECQL4,MFSD3,GPT,PPP1R16A,FOXH1,KIFC2,CYHR1,TONSL
ARS-BFGL-NGS-34135	1,2,3,4,7	14	490055	0.451796	-0.0230171	0.00443235	2.06967e-07	VPS28,ENSBTAG00000053637,SLC39A4,CPSF1,ADCK5,SLC52A2,FBXL6,TMEM249,ARHGAP39,C14H8orf82,LRRC24,LRRC14,RECQL4,MFSD3,GPT,PPP1R16A,FOXH1,KIFC2,CYHR1,TONSL	CYHR1
ARS-BFGL-NGS-94706	1,2,3,4,5,6,7	14	511247	0.449607	-0.0245763	0.00445662	3.49645e-08	VPS28,ENSBTAG00000053637,SLC39A4,CPSF1,ADCK5,SLC52A2,FBXL6,TMEM249,SCRT1,DGAT1,ARHGAP39,C14H8orf82,LRRC24,LRRC14,RECQL4,MFSD3,GPT,PPP1R16A,FOXH1,KIFC2,CYHR1,TONSL	VPS28
ARS-BFGL-NGS-4939	1,2,3,4,5,6,7,8	14	609870	0.296967	-0.0372349	0.00505404	1.74045e-13	VPS28,ENSBTAG00000053637,SLC39A4,CPSF1,ADCK5,SLC52A2,FBXL6,TMEM249,SCRT1,DGAT1,HSF1,BOP1,SCX,MROH1,ENSBTAG00000039978	DGAT1
UA-IFASA-6878	1	14	810863	0.490027	-0.0198503	0.00445052	8.18775e-06	ENSBTAG00000039978,HGH1,WDR97,MAF1,ENSBTAG00000051469,SHARPIN,CYC1,GPAA1,EXOSC4,OPLAH,ENSBTAG00000015040,SPATC1,GRINA,PARP10,PLEC
ARS-BFGL-NGS-107379	1,2,3,4,5,7	14	862483	0.329563	-0.0272333	0.00477569	1.18074e-08	OPLAH,ENSBTAG00000015040,SPATC1,GRINA,PARP10,PLEC,EPPK1,NRBP2	PLEC
BTA-35941-no-rs	1	14	1082140	0.480094	-0.0220101	0.00486706	6.11851e-06	PUF60,SCRIB,IQANK1,FAM83H,MAPK15,CCDC166,ZNF623,ENSBTAG00000052472,GFUS,PYCR3,TIGD5,EEF1D,NAPRT,MROH6,GSDMD,ZC3H3
Hapmap30086-BTC-002066	1,2,3,4,5,7	14	1322326	0.423498	0.0233596	0.00483957	1.3875e-06	MAFA,RHPN1,TOP1MT,ENSBTAG00000049014,GLI4,ENSBTAG00000049125,LY6H,ENSBTAG00000049400
ARS-BFGL-NGS-18858	1,4	14	1758505	0.473729	0.0223378	0.00482195	3.61219e-06	LYNX1,LYPD2,SLURP1,THEM6,PSCA,JRK,ARC,ENSBTAG00000026340,ADGRB1
ARS-BFGL-BAC-27930	3	20	29362772	0.129206	0.0322946	0.00665192	1.20429e-06	HCN1	HCN1
ARS-BFGL-BAC-36416	2,7,8	23	51069239	0.425403	-0.0218294	0.00498891	1.21105e-05	GMDS
BTB-01381318	1,2,3,4,7,8	23	51267216	0.453742	0.022629	0.00478608	2.26659e-06	GMDS	GMDS
Hapmap25065-BTA-147272	7	23	51428256	0.395281	-0.0206024	0.00469331	1.13494e-05	GMDS	GMDS
ARS-BFGL-NGS-118311	1,2,3,4,5,6,7,8	23	51898799	0.434363	-0.0231355	0.00456644	4.05356e-07
ARS-BFGL-NGS-31568	1,2	23	51947896	0.424511	-0.0207207	0.00454417	5.11884e-06	EXOC2
Hapmap57192-rs29027634	1,2,3,4,6,7,8	23	52092220	0.30613	0.0240423	0.00495626	1.22901e-06	EXOC2	EXOC2

## Sheet: Test-day protein yield
SNP	Week	Chr.	Base pair	Minor allele frequency	Beta	Standard error	P-value	Candidate gene ± 100kb of suggesitve SNP	Candidate gene harboring suggestive SNP
ARS-BFGL-NGS-26323	7	9	29403623	0.261169	0.0151183	0.00326105	3.55187e-06
ARS-BFGL-BAC-632	2,6	10	34985737	0.111733	-0.0199505	0.0044406	7.03061e-06
ARS-BFGL-NGS-111061	2,3,4,5	11	63379048	0.242682	0.0150249	0.00337634	8.58441e-06	ENSBTAG00000050435,SLC1A4,CEP68,RAB1A
Hapmap45969-BTA-100173	3,5	11	63726678	0.287602	-0.0144775	0.00316804	4.88092e-06	ACTR2,SPRED2	SPRED2
ARS-BFGL-NGS-111331	1,6	20	5441435	0.0702181	0.0231589	0.00512492	6.21666e-06

## Sheet: Test-day somatic cell score
SNP	Week	Chr.	Base pair	Minor allele frequency	Beta	Standard error	P-value	Candidate gene ± 100kb of suggesitve SNP	Candidate gene harboring suggestive SNP
BTB-01278306	4	5	88310755	0.282603	0.12188	0.0278287	1.18872e-05	ABCC9	ABCC9
ARS-BFGL-NGS-106353	5,8	24	55913890	0.327375	-0.122415	0.0276678	9.66849e-06	TXNL1,WDR7
ARS-USMARC-Parent-AY939849-rs17870274	5,8	24	55950028	0.326765	-0.123332	0.027695	8.45889e-06	TXNL1,WDR7	TXNL1

## Sheet: Lactation milk yield
SNP	Week	Chr.	Base pair	Minor allele frequency	Beta	Standard error	P-value	Candidate gene ± 100kb of suggesitve SNP	Candidate gene harboring suggestive SNP
BTA-74586-no-rs	1,2,3,4,5,6,7,8	5	94046056	0.234419	166.087	31.2444	1.06225e-07	DERA,STRAP,EPS8
Hapmap53294-rs29016908	1,2,3,4,5,6	5	94217230	0.187559	125.102	27.6683	6.14053e-06	EPS8	EPS8
ARS-BFGL-NGS-20806	2,7	5	94345725	0.152687	-131.673	29.5412	8.30096e-06	EPS8,PTPRO	PTPRO
Hapmap60021-ss46526426	1,2,6,7	5	95028489	0.480553	108.873	23.9492	5.46811e-06	PDE6H,ARHGDIB,ERP27,MGP,ART4,C5H12orf60,SMCO3,WBP11	MGP
Hapmap23522-BTC-047379	1,2,3,4,5,6,7,8	6	85490348	0.433029	-123.512	24.6304	5.31345e-07	CSN1S1,CSN2,HSTN,CSN1S2,ENSBTAG00000052400
Hapmap30192-BTC-072881	1,3,4,6,7,8	6	85548797	0.43381	-117.297	24.5821	1.82747e-06	CSN2,HSTN,CSN1S2,ENSBTAG00000052400,ODAM,CSN3
ARS-BFGL-NGS-118182	3,5,6,7,8	6	86860291	0.498711	-109.208	23.903	4.90597e-06	SLC4A4,GC
ARS-BFGL-NGS-17376	1,2,3,4,5,6,7,8	6	87090740	0.296978	165.207	27.0422	1.00109e-09	GC
BTB-01654826	1,2,3,4,5,6,7,8	6	87156735	0.3816	114.386	24.8238	4.06751e-06	NPFFR2
Hapmap30381-BTC-005750	1,2,3,4,5,6,7,8	14	279949	0.249609	-130.373	28.2459	3.91908e-06	ZNF250,ZNF16,C14H8orf33,ZNF34,RPL8,ZNF7,COMMD5,ARHGAP39
Hapmap30383-BTC-005848	1,2,3,4,5,6,7,8	14	305780	0.454936	-268.021	22.7903	6.25029e-32	ZNF250,ZNF16,C14H8orf33,ZNF34,RPL8,ZNF7,COMMD5,ARHGAP39
BTA-34956-no-rs	1,2,3,4,5,6,7,8	14	330256	0.366214	172.141	22.9697	6.66739e-14	ZNF250,ZNF16,C14H8orf33,ZNF34,RPL8,ZNF7,COMMD5,ARHGAP39,C14H8orf82,LRRC24,LRRC14,RECQL4
ARS-BFGL-NGS-57820	1,2,3,4,5,6,7,8	14	465742	0.296899	444.43	26.8031	9.51764e-62	VPS28,ENSBTAG00000053637,SLC39A4,CPSF1,ADCK5,ARHGAP39,C14H8orf82,LRRC24,LRRC14,RECQL4,MFSD3,GPT,PPP1R16A,FOXH1,KIFC2,CYHR1,TONSL
ARS-BFGL-NGS-34135	1,2,3,4,5,6,7,8	14	490055	0.448844	217.423	23.4706	1.97531e-20	VPS28,ENSBTAG00000053637,SLC39A4,CPSF1,ADCK5,SLC52A2,FBXL6,TMEM249,ARHGAP39,C14H8orf82,LRRC24,LRRC14,RECQL4,MFSD3,GPT,PPP1R16A,FOXH1,KIFC2,CYHR1,TONSL	CYHR1
ARS-BFGL-NGS-94706	1,2,3,4,5,6,7,8	14	511247	0.447087	225.466	23.5859	1.18493e-21	VPS28,ENSBTAG00000053637,SLC39A4,CPSF1,ADCK5,SLC52A2,FBXL6,TMEM249,SCRT1,DGAT1,ARHGAP39,C14H8orf82,LRRC24,LRRC14,RECQL4,MFSD3,GPT,PPP1R16A,FOXH1,KIFC2,CYHR1,TONSL	VPS28
ARS-BFGL-NGS-4939	1,2,3,4,5,6,7,8	14	609870	0.2944	483.83	27.2093	9.77573e-71	VPS28,ENSBTAG00000053637,SLC39A4,CPSF1,ADCK5,SLC52A2,FBXL6,TMEM249,SCRT1,DGAT1,HSF1,BOP1,SCX,MROH1,ENSBTAG00000039978	DGAT1
Hapmap52798-ss46526455	1,2,3,4,5,6,7,8	14	731230	0.496954	247.755	23.4943	5.33875e-26	HSF1,BOP1,SCX,MROH1,ENSBTAG00000039978,HGH1,WDR97,MAF1,ENSBTAG00000051469,SHARPIN,CYC1,GPAA1,EXOSC4,OPLAH,ENSBTAG00000015040,SPATC1,GRINA	MAF1
ARS-BFGL-NGS-71749	1,2,3,4,5,6,7,8	14	762253	0.18998	-154.547	33.3961	3.69774e-06	MROH1,ENSBTAG00000039978,HGH1,WDR97,MAF1,ENSBTAG00000051469,SHARPIN,CYC1,GPAA1,EXOSC4,OPLAH,ENSBTAG00000015040,SPATC1,GRINA,PARP10,PLEC
UA-IFASA-6878	1,2,3,4,5,6,7,8	14	810863	0.487543	257.091	23.6794	1.84393e-27	ENSBTAG00000039978,HGH1,WDR97,MAF1,ENSBTAG00000051469,SHARPIN,CYC1,GPAA1,EXOSC4,OPLAH,ENSBTAG00000015040,SPATC1,GRINA,PARP10,PLEC
ARS-BFGL-NGS-107379	1,2,3,4,5,6,7,8	14	862483	0.326656	367.372	25.3992	2.04923e-47	OPLAH,ENSBTAG00000015040,SPATC1,GRINA,PARP10,PLEC,EPPK1,NRBP2	PLEC
ARS-BFGL-NGS-18365	1,2,3,4,5,6,7,8	14	924727	0.32033	157.188	23.6691	3.11425e-11	GRINA,PARP10,PLEC,EPPK1,NRBP2,PUF60,SCRIB,IQANK1
UA-IFASA-8997	1,2,3,4,5,6,7,8	14	999900	0.214855	-140.582	26.9027	1.73624e-07	EPPK1,NRBP2,PUF60,SCRIB,IQANK1,FAM83H,MAPK15,CCDC166,ZNF623,ENSBTAG00000052472,GFUS	SCRIB
Hapmap25384-BTC-001997	1,2,3,4,5,6,7,8	14	1022847	0.483052	-134.556	26.2929	3.0948e-07	EPPK1,NRBP2,PUF60,SCRIB,IQANK1,FAM83H,MAPK15,CCDC166,ZNF623,ENSBTAG00000052472,GFUS,PYCR3,TIGD5,EEF1D	IQANK1
Hapmap24715-BTC-001973	1,2,3,4,5,6,7,8	14	1044777	0.474774	115.755	25.4252	5.29419e-06	EPPK1,NRBP2,PUF60,SCRIB,IQANK1,FAM83H,MAPK15,CCDC166,ZNF623,ENSBTAG00000052472,GFUS,PYCR3,TIGD5,EEF1D,NAPRT,MROH6,GSDMD	MAPK15
BTA-35941-no-rs	1,2,3,4,5,6,7,8	14	1082140	0.476336	149.492	26.1762	1.12328e-08	PUF60,SCRIB,IQANK1,FAM83H,MAPK15,CCDC166,ZNF623,ENSBTAG00000052472,GFUS,PYCR3,TIGD5,EEF1D,NAPRT,MROH6,GSDMD,ZC3H3
ARS-BFGL-NGS-101653	7	14	1119139	0.25945	131.767	29.1518	6.18315e-06	IQANK1,FAM83H,MAPK15,CCDC166,ZNF623,ENSBTAG00000052472,GFUS,PYCR3,TIGD5,EEF1D,NAPRT,MROH6,GSDMD,ZC3H3	EEF1D
ARS-BFGL-NGS-26520	1,2,3,4,5,6,7,8	14	1184910	0.325094	133.062	27.0902	9.02486e-07	ENSBTAG00000052472,GFUS,PYCR3,TIGD5,EEF1D,NAPRT,MROH6,GSDMD,ZC3H3,MAFA,RHPN1	ZC3H3
Hapmap30374-BTC-002159	1,2,3,4,5,6,7,8	14	1265916	0.4934	-141.243	25.9181	5.0487e-08	ZC3H3,MAFA,RHPN1,TOP1MT,ENSBTAG00000049014,GLI4,ENSBTAG00000049125,LY6H	RHPN1
Hapmap30086-BTC-002066	1,2,3,4,5,6,7,8	14	1322326	0.42475	-182.227	25.7295	1.41679e-12	MAFA,RHPN1,TOP1MT,ENSBTAG00000049014,GLI4,ENSBTAG00000049125,LY6H,ENSBTAG00000049400
Hapmap30646-BTC-002054	1,2,3,4,5,6,7,8	14	1351419	0.37129	-166.782	25.4246	5.38601e-11	RHPN1,TOP1MT,ENSBTAG00000049014,GLI4,ENSBTAG00000049125,LY6H,ENSBTAG00000049400,LY6E
Hapmap25486-BTC-072553	1,2,3,4,5,6,7,8	14	1567838	0.282919	-158.976	28.6909	3.00804e-08	ENSBTAG00000004596,GML,CYP11B1,ENSBTAG00000054483,ENSBTAG00000037824,ENSBTAG00000050161,LY6D	ENSBTAG00000054483
ARS-BFGL-NGS-18858	1,2,3,4,5,6,7,8	14	1758505	0.468135	-184.56	25.7608	7.81473e-13	LYNX1,LYPD2,SLURP1,THEM6,PSCA,JRK,ARC,ENSBTAG00000026340,ADGRB1
ARS-BFGL-NGS-59769	1,2,3,4,5,6,7,8	14	1854457	0.409286	-127.959	26.1532	9.94795e-07	ENSBTAG00000026340,ADGRB1,TSNARE1	ADGRB1
Hapmap36620-SCAFFOLD50018_7571	5,8	14	2142001	0.458099	-112.525	25.5405	1.05412e-05

## Sheet: Lactation fat percentage
SNP	Week	Chr.	Base pair	Minor allele frequency	Beta	Standard error	P-value	Candidate gene ± 100kb of suggesitve SNP	Candidate gene harboring suggestive SNP
ARS-BFGL-NGS-64215	1,2,3,4,5,6,7,8	3	15470670	0.188379	-0.0493254	0.0095244	2.2326e-07	CLK2,SCAMP3,FAM189B,GBA,MTX1,THBS3,MUC1,TRIM46,KRTCAP2,DPM3,SLC50A1,EFNA1,EFNA3,EFNA4,ADAM15,DCST1	EFNA1
Hapmap42271-BTA-61859	3	5	89940683	0.263668	-0.043466	0.00995883	1.27373e-05
Hapmap23365-BTA-156277	1,2,3,4,5,6,7,8	5	90688420	0.237973	-0.0403486	0.00905389	8.33105e-06	PLEKHA5	PLEKHA5
BTA-111865-no-rs	1,2,3,4,5,6	5	90832389	0.176429	0.0484285	0.0100713	1.52009e-06	PLEKHA5	PLEKHA5
ARS-BFGL-NGS-100808	1,2,3,4,5,6,7,8	5	90974725	0.130779	0.0690063	0.0118143	5.19181e-09
Hapmap51546-BTA-109428	1,2,3,4,5,6,7,8	5	91196362	0.260856	-0.0420356	0.00859044	9.91598e-07
ARS-BFGL-NGS-108617	1,2,3,4,5,6,7,8	5	91393516	0.468799	-0.050138	0.00810026	6.02865e-10	CAPZA3,PLCZ1,PIK3C2G
UA-IFASA-4080	1,2,3,4,5,6,7,8	5	91757353	0.470478	0.0452584	0.00799281	1.49286e-08	PIK3C2G	PIK3C2G
Hapmap34380-BES4_Contig293_1272	1,2,3,4,5,6,7,8	5	92527188	0.372735	0.0437947	0.00872161	5.12953e-07
ARS-BFGL-NGS-116999	1,2,3,4,5,6,7,8	5	92796641	0.197087	-0.0776655	0.00918322	2.73563e-17
Hapmap32415-BTA-74556	1,2,3,4,5,6,7,8	5	93441439	0.422173	0.0406943	0.00772442	1.37715e-07	MGST1
ARS-BFGL-NGS-95906	1,2,3,4,5,6,7,8	5	93490294	0.293268	0.0495899	0.00810369	9.39131e-10	MGST1
ARS-BFGL-NGS-111443	1,2,3,4,5,6,7,8	5	93840983	0.388121	-0.0420668	0.00816386	2.56617e-07	DERA,ENSBTAG00000023487
BTA-74586-no-rs	1,2,3,4,5,6,7,8	5	94046056	0.234419	-0.0841155	0.010788	6.33411e-15	DERA,STRAP,EPS8
BTA-74585-no-rs	1,2,3,4,5,6,7,8	5	94069559	0.391362	-0.0439892	0.00770124	1.11684e-08	DERA,STRAP,EPS8
Hapmap49734-BTA-74577	1,2,3,4,5,6,7,8	5	94142375	0.0796236	0.107946	0.0132432	3.60598e-16	EPS8	EPS8
Hapmap41349-BTA-74576	1,2,3,4,5,6,7,8	5	94169217	0.0795845	-0.10693	0.0131675	4.63166e-16	EPS8	EPS8
Hapmap53294-rs29016908	1,2,3,4,5,6,7,8	5	94217230	0.187559	-0.0680195	0.00893365	2.66035e-14	EPS8	EPS8
ARS-BFGL-NGS-20806	1,2,3,4,5,6,7,8	5	94345725	0.152687	0.0787257	0.00935371	3.87822e-17	EPS8,PTPRO	PTPRO
Hapmap48071-BTA-74589	1,2,3,4,5,6,7,8	5	94720983	0.109302	-0.0571719	0.0118313	1.34983e-06	RERG	RERG
Hapmap60021-ss46526426	1,2,3,4,5,6,7,8	5	95028489	0.480553	-0.0672376	0.00802217	5.22711e-17	PDE6H,ARHGDIB,ERP27,MGP,ART4,C5H12orf60,SMCO3,WBP11	MGP
BTA-02708-no-rs	1,2,3,4,5,6,7,8	5	95085027	0.238363	-0.048697	0.0103715	2.66281e-06	ERP27,MGP,ART4,C5H12orf60,SMCO3,WBP11,H2AJ,H4-16,GUCY2C
Hapmap51915-BTA-74618	4,7,8	5	96041071	0.2837	-0.0400062	0.00884972	6.16598e-06	GRIN2B	GRIN2B
ARS-BFGL-NGS-15498	1,2,3,4,5,6,7,8	5	96667629	0.48684	-0.0481132	0.00952126	4.34387e-07	EMP1,GSG1
Hapmap43671-BTA-74719	1,2,3,4	5	97636382	0.205053	-0.0431758	0.00945006	4.90443e-06	LRP6,BCL2L14	LRP6
Hapmap30381-BTC-005750	1,2,3,4,5,6,7,8	14	279949	0.249609	0.0829753	0.00935346	7.24389e-19	ZNF250,ZNF16,C14H8orf33,ZNF34,RPL8,ZNF7,COMMD5,ARHGAP39
Hapmap30383-BTC-005848	1,2,3,4,5,6,7,8	14	305780	0.454936	0.13238	0.00765812	5.97318e-67	ZNF250,ZNF16,C14H8orf33,ZNF34,RPL8,ZNF7,COMMD5,ARHGAP39
BTA-34956-no-rs	1,2,3,4,5,6,7,8	14	330256	0.366214	-0.059538	0.0076956	1.02089e-14	ZNF250,ZNF16,C14H8orf33,ZNF34,RPL8,ZNF7,COMMD5,ARHGAP39,C14H8orf82,LRRC24,LRRC14,RECQL4
ARS-BFGL-NGS-57820	1,2,3,4,5,6,7,8	14	465742	0.296899	-0.323537	0.00961949	5.43501e-248	VPS28,ENSBTAG00000053637,SLC39A4,CPSF1,ADCK5,ARHGAP39,C14H8orf82,LRRC24,LRRC14,RECQL4,MFSD3,GPT,PPP1R16A,FOXH1,KIFC2,CYHR1,TONSL
ARS-BFGL-NGS-34135	1,2,3,4,5,6,7,8	14	490055	0.448844	-0.143369	0.0081168	8.0545e-70	VPS28,ENSBTAG00000053637,SLC39A4,CPSF1,ADCK5,SLC52A2,FBXL6,TMEM249,ARHGAP39,C14H8orf82,LRRC24,LRRC14,RECQL4,MFSD3,GPT,PPP1R16A,FOXH1,KIFC2,CYHR1,TONSL	CYHR1
ARS-BFGL-NGS-94706	1,2,3,4,5,6,7,8	14	511247	0.447087	-0.149741	0.00816134	3.45032e-75	VPS28,ENSBTAG00000053637,SLC39A4,CPSF1,ADCK5,SLC52A2,FBXL6,TMEM249,SCRT1,DGAT1,ARHGAP39,C14H8orf82,LRRC24,LRRC14,RECQL4,MFSD3,GPT,PPP1R16A,FOXH1,KIFC2,CYHR1,TONSL	VPS28
ARS-BFGL-NGS-4939	1,2,3,4,5,6,7,8	14	609870	0.2944	-0.380054	0.0097478	0	VPS28,ENSBTAG00000053637,SLC39A4,CPSF1,ADCK5,SLC52A2,FBXL6,TMEM249,SCRT1,DGAT1,HSF1,BOP1,SCX,MROH1,ENSBTAG00000039978	DGAT1
Hapmap52798-ss46526455	1,2,3,4,5,6,7,8	14	731230	0.496954	-0.167508	0.00812016	1.51877e-94	HSF1,BOP1,SCX,MROH1,ENSBTAG00000039978,HGH1,WDR97,MAF1,ENSBTAG00000051469,SHARPIN,CYC1,GPAA1,EXOSC4,OPLAH,ENSBTAG00000015040,SPATC1,GRINA	MAF1
ARS-BFGL-NGS-71749	1,2,3,4,5,6,7,8	14	762253	0.18998	0.103484	0.011419	1.27576e-19	MROH1,ENSBTAG00000039978,HGH1,WDR97,MAF1,ENSBTAG00000051469,SHARPIN,CYC1,GPAA1,EXOSC4,OPLAH,ENSBTAG00000015040,SPATC1,GRINA,PARP10,PLEC
UA-IFASA-6878	1,2,3,4,5,6,7,8	14	810863	0.487543	-0.16472	0.00828169	4.99862e-88	ENSBTAG00000039978,HGH1,WDR97,MAF1,ENSBTAG00000051469,SHARPIN,CYC1,GPAA1,EXOSC4,OPLAH,ENSBTAG00000015040,SPATC1,GRINA,PARP10,PLEC
ARS-BFGL-NGS-107379	1,2,3,4,5,6,7,8	14	862483	0.326656	-0.241808	0.00891208	4.06354e-162	OPLAH,ENSBTAG00000015040,SPATC1,GRINA,PARP10,PLEC,EPPK1,NRBP2	PLEC
ARS-BFGL-NGS-18365	1,2,3,4,5,6,7,8	14	924727	0.32033	-0.110634	0.00778844	8.5483e-46	GRINA,PARP10,PLEC,EPPK1,NRBP2,PUF60,SCRIB,IQANK1
UA-IFASA-8997	1,2,3,4,5,6,7,8	14	999900	0.214855	0.100857	0.00876183	1.16268e-30	EPPK1,NRBP2,PUF60,SCRIB,IQANK1,FAM83H,MAPK15,CCDC166,ZNF623,ENSBTAG00000052472,GFUS	SCRIB
Hapmap25384-BTC-001997	1,2,3,4,5,6,7,8	14	1022847	0.483052	0.0801407	0.00915433	2.05176e-18	EPPK1,NRBP2,PUF60,SCRIB,IQANK1,FAM83H,MAPK15,CCDC166,ZNF623,ENSBTAG00000052472,GFUS,PYCR3,TIGD5,EEF1D	IQANK1
Hapmap24715-BTC-001973	1,2,3,4,5,6,7,8	14	1044777	0.474774	-0.0628742	0.00880417	9.23795e-13	EPPK1,NRBP2,PUF60,SCRIB,IQANK1,FAM83H,MAPK15,CCDC166,ZNF623,ENSBTAG00000052472,GFUS,PYCR3,TIGD5,EEF1D,NAPRT,MROH6,GSDMD	MAPK15
BTA-35941-no-rs	1,2,3,4,5,6,7,8	14	1082140	0.476336	-0.0980677	0.00913297	6.76611e-27	PUF60,SCRIB,IQANK1,FAM83H,MAPK15,CCDC166,ZNF623,ENSBTAG00000052472,GFUS,PYCR3,TIGD5,EEF1D,NAPRT,MROH6,GSDMD,ZC3H3
ARS-BFGL-NGS-101653	1,2,3,4,5,6,7,8	14	1119139	0.25945	-0.0743561	0.0099584	8.2247e-14	IQANK1,FAM83H,MAPK15,CCDC166,ZNF623,ENSBTAG00000052472,GFUS,PYCR3,TIGD5,EEF1D,NAPRT,MROH6,GSDMD,ZC3H3	EEF1D
ARS-BFGL-NGS-26520	1,2,3,4,5,6,7,8	14	1184910	0.325094	-0.0974485	0.00934892	1.93688e-25	ENSBTAG00000052472,GFUS,PYCR3,TIGD5,EEF1D,NAPRT,MROH6,GSDMD,ZC3H3,MAFA,RHPN1	ZC3H3
Hapmap30374-BTC-002159	1,2,3,4,5,6,7,8	14	1265916	0.4934	0.0982383	0.00889953	2.48909e-28	ZC3H3,MAFA,RHPN1,TOP1MT,ENSBTAG00000049014,GLI4,ENSBTAG00000049125,LY6H	RHPN1
Hapmap30086-BTC-002066	1,2,3,4,5,6,7,8	14	1322326	0.42475	0.0978664	0.00882537	1.41529e-28	MAFA,RHPN1,TOP1MT,ENSBTAG00000049014,GLI4,ENSBTAG00000049125,LY6H,ENSBTAG00000049400
Hapmap30646-BTC-002054	1,2,3,4,5,6,7,8	14	1351419	0.37129	0.0832573	0.00852878	1.64003e-22	RHPN1,TOP1MT,ENSBTAG00000049014,GLI4,ENSBTAG00000049125,LY6H,ENSBTAG00000049400,LY6E
Hapmap29758-BTC-003619	1,2,3,4,5,6,7,8	14	1472679	0.381443	-0.0515198	0.00871065	3.32736e-09	ENSBTAG00000049400,LY6E,ENSBTAG00000004596,GML,CYP11B1,ENSBTAG00000054483
ARS-BFGL-NGS-3122	7	14	1520054	0.442049	0.0378888	0.00857091	9.84148e-06	LY6E,ENSBTAG00000004596,GML,CYP11B1,ENSBTAG00000054483,ENSBTAG00000037824,ENSBTAG00000050161	GML
Hapmap25486-BTC-072553	1,2,3,4,5,6,7,8	14	1567838	0.282919	0.0721227	0.00976799	1.5409e-13	ENSBTAG00000004596,GML,CYP11B1,ENSBTAG00000054483,ENSBTAG00000037824,ENSBTAG00000050161,LY6D	ENSBTAG00000054483
ARS-BFGL-NGS-103064	1,2,3,4,5,6,7,8	14	1620027	0.5	-0.0544204	0.00925252	4.06132e-09	GML,CYP11B1,ENSBTAG00000054483,ENSBTAG00000037824,ENSBTAG00000050161,LY6D,LYNX1,LYPD2,SLURP1,THEM6,PSCA	ENSBTAG00000050161
Hapmap29888-BTC-003509	1,2,3,4,5,6,7,8	14	1659149	0.338488	-0.0378013	0.00801554	2.40524e-06	ENSBTAG00000054483,ENSBTAG00000037824,ENSBTAG00000050161,LY6D,LYNX1,LYPD2,SLURP1,THEM6,PSCA,JRK,ARC
ARS-BFGL-NGS-22866	1,2,3,4,5,6,7,8	14	1681783	0.395033	-0.0533505	0.00868776	8.20646e-10	ENSBTAG00000054483,ENSBTAG00000037824,ENSBTAG00000050161,LY6D,LYNX1,LYPD2,SLURP1,THEM6,PSCA,JRK,ARC,ENSBTAG00000026340
ARS-BFGL-NGS-18858	1,2,3,4,5,6,7,8	14	1758505	0.468135	0.113518	0.00886421	1.51024e-37	LYNX1,LYPD2,SLURP1,THEM6,PSCA,JRK,ARC,ENSBTAG00000026340,ADGRB1
Hapmap24717-BTC-002824	1,2,3,4,5,6,7,8	14	1799618	0.306779	-0.0466732	0.00890514	1.59578e-07	PSCA,JRK,ARC,ENSBTAG00000026340,ADGRB1	ADGRB1
ARS-BFGL-NGS-59769	1,2,3,4,5,6,7,8	14	1854457	0.409286	0.076769	0.00937785	2.69594e-16	ENSBTAG00000026340,ADGRB1,TSNARE1	ADGRB1
Hapmap30375-BTC-003040	1,2,3,4,5,6,7,8	14	1877790	0.14472	0.0626771	0.0112111	2.26236e-08	ENSBTAG00000026340,ADGRB1,TSNARE1
ARS-BFGL-NGS-32047	2,4,5,6,7,8	14	1965168	0.340401	0.0416151	0.00886272	2.65932e-06	TSNARE1	TSNARE1
ARS-BFGL-NGS-13653	1,2,3,4,5,6,7,8	14	1985112	0.162488	-0.0507303	0.0103918	1.05147e-06	TSNARE1	TSNARE1
ARS-BFGL-NGS-85419	1,2,3,4,5,6,7,8	14	2088718	0.33759	0.0445011	0.00932113	1.80407e-06	TSNARE1
ARS-BFGL-NGS-67477	1,2,3,4,5,6,7,8	14	2120416	0.341378	0.0426302	0.00927612	4.31312e-06
Hapmap36620-SCAFFOLD50018_7571	1,2,3,4,5,6,7,8	14	2142001	0.458099	0.0619772	0.00881303	2.02941e-12
UA-IFASA-5815	2,4,7,8	14	2187293	0.232584	0.0414952	0.00938058	9.71041e-06
ARS-BFGL-NGS-100480	1,2,3,4,5,6,7,8	14	3336128	0.411278	-0.0560365	0.00917054	9.93286e-10	TRAPPC9	TRAPPC9
ARS-BFGL-NGS-102710	1,2,3,4,5,6,7,8	14	3358130	0.0853639	0.0676662	0.0120809	2.1302e-08	TRAPPC9	TRAPPC9
UA-IFASA-5765	1,2,3,4,5,6,7,8	14	3491977	0.0659169	-0.0922488	0.013841	2.64854e-11	TRAPPC9	TRAPPC9
UA-IFASA-6329	1,2,3,4,5,6,7,8	14	4059754	0.455131	-0.0409215	0.00867918	2.41826e-06
ARS-BFGL-NGS-113655	1,2,3,4,5,6,7,8	14	63925324	0.292448	0.0404045	0.00915249	1.01199e-05	ANKRD46
UA-IFASA-7664	3,5,6,7	14	64299714	0.193533	0.0465792	0.0105421	9.94366e-06	SPAG1,POLR2K,FBXO43,RGS22	RGS22
Hapmap48202-BTA-118947	1,2,3,4,5,6,7	20	30068266	0.402218	0.0456552	0.00970907	2.57213e-06	ENSBTAG00000054476,MRPS30	MRPS30
BTA-84181-no-rs	1,2,3,4,5,6,7,8	20	31532284	0.324742	0.0463025	0.0096842	1.74216e-06	HMGCS1,ENSBTAG00000048672,NIM1K,ZNF131,ENSBTAG00000054352	NIM1K
UA-IFASA-7069	1,2,3,4,5,6,7,8	20	31912365	0.243166	-0.0534051	0.0104856	3.52081e-07	GHR	GHR
ARS-BFGL-NGS-118998	1,2,3,4,5,6,7,8	20	32009781	0.246798	0.0490237	0.0104863	2.93941e-06	GHR	GHR

## Sheet: Lactation fat yield
SNP	Week	Chr.	Base pair	Minor allele frequency	Beta	Standard error	P-value	Candidate gene ± 100kb of suggesitve SNP	Candidate gene harboring suggestive SNP
ARS-BFGL-NGS-111061	3	11	63379048	0.243088	4.52532	1.0148	8.22214e-06	ENSBTAG00000050435,SLC1A4,CEP68,RAB1A
Hapmap30381-BTC-005750	1,2,3,4,5,6,7,8	14	279949	0.249609	5.02971	0.997101	4.55102e-07	ZNF250,ZNF16,C14H8orf33,ZNF34,RPL8,ZNF7,COMMD5,ARHGAP39
Hapmap30383-BTC-005848	1,2,3,4,5,6,7,8	14	305780	0.454936	5.22208	0.804908	8.71018e-11	ZNF250,ZNF16,C14H8orf33,ZNF34,RPL8,ZNF7,COMMD5,ARHGAP39
ARS-BFGL-NGS-57820	1,2,3,4,5,6,7,8	14	465742	0.296899	-13.9394	0.943792	2.30289e-49	VPS28,ENSBTAG00000053637,SLC39A4,CPSF1,ADCK5,ARHGAP39,C14H8orf82,LRRC24,LRRC14,RECQL4,MFSD3,GPT,PPP1R16A,FOXH1,KIFC2,CYHR1,TONSL
ARS-BFGL-NGS-34135	1,2,3,4,5,6,7,8	14	490055	0.448844	-7.50826	0.827835	1.1929e-19	VPS28,ENSBTAG00000053637,SLC39A4,CPSF1,ADCK5,SLC52A2,FBXL6,TMEM249,ARHGAP39,C14H8orf82,LRRC24,LRRC14,RECQL4,MFSD3,GPT,PPP1R16A,FOXH1,KIFC2,CYHR1,TONSL	CYHR1
ARS-BFGL-NGS-94706	1,2,3,4,5,6,7,8	14	511247	0.447087	-7.62885	0.831839	4.68335e-20	VPS28,ENSBTAG00000053637,SLC39A4,CPSF1,ADCK5,SLC52A2,FBXL6,TMEM249,SCRT1,DGAT1,ARHGAP39,C14H8orf82,LRRC24,LRRC14,RECQL4,MFSD3,GPT,PPP1R16A,FOXH1,KIFC2,CYHR1,TONSL	VPS28
ARS-BFGL-NGS-4939	1,2,3,4,5,6,7,8	14	609870	0.2944	-15.4652	0.958049	1.28404e-58	VPS28,ENSBTAG00000053637,SLC39A4,CPSF1,ADCK5,SLC52A2,FBXL6,TMEM249,SCRT1,DGAT1,HSF1,BOP1,SCX,MROH1,ENSBTAG00000039978	DGAT1
Hapmap52798-ss46526455	1,2,3,4,5,6,7,8	14	731230	0.496954	-8.20092	0.828341	4.14543e-23	HSF1,BOP1,SCX,MROH1,ENSBTAG00000039978,HGH1,WDR97,MAF1,ENSBTAG00000051469,SHARPIN,CYC1,GPAA1,EXOSC4,OPLAH,ENSBTAG00000015040,SPATC1,GRINA	MAF1
UA-IFASA-6878	1,2,3,4,5,6,7,8	14	810863	0.487543	-7.83684	0.834462	5.9163e-21	ENSBTAG00000039978,HGH1,WDR97,MAF1,ENSBTAG00000051469,SHARPIN,CYC1,GPAA1,EXOSC4,OPLAH,ENSBTAG00000015040,SPATC1,GRINA,PARP10,PLEC
ARS-BFGL-NGS-107379	1,2,3,4,5,6,7,8	14	862483	0.326656	-10.9994	0.89524	1.06938e-34	OPLAH,ENSBTAG00000015040,SPATC1,GRINA,PARP10,PLEC,EPPK1,NRBP2	PLEC
ARS-BFGL-NGS-18365	1,2,3,4,5,6,7,8	14	924727	0.32033	-6.34087	0.835857	3.29771e-14	GRINA,PARP10,PLEC,EPPK1,NRBP2,PUF60,SCRIB,IQANK1
UA-IFASA-8997	1,2,3,4,5,6,7,8	14	999900	0.214855	6.04561	0.950781	2.03634e-10	EPPK1,NRBP2,PUF60,SCRIB,IQANK1,FAM83H,MAPK15,CCDC166,ZNF623,ENSBTAG00000052472,GFUS	SCRIB
Hapmap25384-BTC-001997	1,2,3,4,5,6,7,8	14	1022847	0.483052	6.89811	0.926014	9.38715e-14	EPPK1,NRBP2,PUF60,SCRIB,IQANK1,FAM83H,MAPK15,CCDC166,ZNF623,ENSBTAG00000052472,GFUS,PYCR3,TIGD5,EEF1D	IQANK1
Hapmap24715-BTC-001973	1,2,3,4,5,6,7,8	14	1044777	0.474774	-5.38396	0.895691	1.84434e-09	EPPK1,NRBP2,PUF60,SCRIB,IQANK1,FAM83H,MAPK15,CCDC166,ZNF623,ENSBTAG00000052472,GFUS,PYCR3,TIGD5,EEF1D,NAPRT,MROH6,GSDMD	MAPK15
BTA-35941-no-rs	1,2,3,4,5,6,7,8	14	1082140	0.476336	-7.89574	0.921795	1.075e-17	PUF60,SCRIB,IQANK1,FAM83H,MAPK15,CCDC166,ZNF623,ENSBTAG00000052472,GFUS,PYCR3,TIGD5,EEF1D,NAPRT,MROH6,GSDMD,ZC3H3
ARS-BFGL-NGS-101653	1,2,3,4,5,6,7,8	14	1119139	0.25945	-5.49212	1.02861	9.32666e-08	IQANK1,FAM83H,MAPK15,CCDC166,ZNF623,ENSBTAG00000052472,GFUS,PYCR3,TIGD5,EEF1D,NAPRT,MROH6,GSDMD,ZC3H3	EEF1D
ARS-BFGL-NGS-26520	1,2,3,4,5,6,7,8	14	1184910	0.325094	-6.58031	0.954928	5.54401e-12	ENSBTAG00000052472,GFUS,PYCR3,TIGD5,EEF1D,NAPRT,MROH6,GSDMD,ZC3H3,MAFA,RHPN1	ZC3H3
Hapmap30374-BTC-002159	1,2,3,4,5,6,7,8	14	1265916	0.4934	7.77983	0.913303	1.61856e-17	ZC3H3,MAFA,RHPN1,TOP1MT,ENSBTAG00000049014,GLI4,ENSBTAG00000049125,LY6H	RHPN1
Hapmap30086-BTC-002066	1,2,3,4,5,6,7,8	14	1322326	0.42475	6.38354	0.907215	1.97249e-12	MAFA,RHPN1,TOP1MT,ENSBTAG00000049014,GLI4,ENSBTAG00000049125,LY6H,ENSBTAG00000049400
Hapmap30646-BTC-002054	1,2,3,4,5,6,7,8	14	1351419	0.37129	5.20833	0.897479	6.50238e-09	RHPN1,TOP1MT,ENSBTAG00000049014,GLI4,ENSBTAG00000049125,LY6H,ENSBTAG00000049400,LY6E
ARS-BFGL-NGS-41248	7	14	1403386	0.271126	-4.13852	0.893186	3.5964e-06	TOP1MT,ENSBTAG00000049014,GLI4,ENSBTAG00000049125,LY6H,ENSBTAG00000049400,LY6E
Hapmap29758-BTC-003619	1,2,4,5,6,7,8	14	1472679	0.381443	-4.5888	0.904111	3.86512e-07	ENSBTAG00000049400,LY6E,ENSBTAG00000004596,GML,CYP11B1,ENSBTAG00000054483
ARS-BFGL-NGS-3122	1,2,3,4,5,6,7,8	14	1520054	0.442049	4.29358	0.899944	1.83366e-06	LY6E,ENSBTAG00000004596,GML,CYP11B1,ENSBTAG00000054483,ENSBTAG00000037824,ENSBTAG00000050161	GML
Hapmap25486-BTC-072553	2,3,4,5	14	1567838	0.282919	4.63634	1.01046	4.46773e-06	ENSBTAG00000004596,GML,CYP11B1,ENSBTAG00000054483,ENSBTAG00000037824,ENSBTAG00000050161,LY6D	ENSBTAG00000054483
ARS-BFGL-NGS-103064	1,2,3,4,5,6,7,8	14	1620027	0.5	-5.94343	0.931459	1.762e-10	GML,CYP11B1,ENSBTAG00000054483,ENSBTAG00000037824,ENSBTAG00000050161,LY6D,LYNX1,LYPD2,SLURP1,THEM6,PSCA	ENSBTAG00000050161
Hapmap29888-BTC-003509	1,2,3,4,6,7	14	1659149	0.338488	-4.23318	0.870951	1.17145e-06	ENSBTAG00000054483,ENSBTAG00000037824,ENSBTAG00000050161,LY6D,LYNX1,LYPD2,SLURP1,THEM6,PSCA,JRK,ARC
ARS-BFGL-NGS-22866	1,2,3,4,5,6,7,8	14	1681783	0.395033	-5.60908	0.900488	4.69612e-10	ENSBTAG00000054483,ENSBTAG00000037824,ENSBTAG00000050161,LY6D,LYNX1,LYPD2,SLURP1,THEM6,PSCA,JRK,ARC,ENSBTAG00000026340
ARS-BFGL-NGS-18858	1,2,3,4,5,6,7,8	14	1758505	0.468135	7.12244	0.90775	4.28614e-15	LYNX1,LYPD2,SLURP1,THEM6,PSCA,JRK,ARC,ENSBTAG00000026340,ADGRB1
ARS-BFGL-NGS-59769	1,2,3,4,5,6,7,8	14	1854457	0.409286	5.13888	0.920072	2.3329e-08	ENSBTAG00000026340,ADGRB1,TSNARE1	ADGRB1
ARS-BFGL-NGS-32047	1,2,4,5,6,7,8	14	1965168	0.340401	4.04949	0.908936	8.38185e-06	TSNARE1	TSNARE1
ARS-BFGL-NGS-85419	1,4,7	14	2088718	0.33759	4.35056	0.927669	2.7351e-06	TSNARE1
ARS-BFGL-NGS-67477	1,4,6,7	14	2120416	0.341378	4.36337	0.925057	2.39502e-06
Hapmap36620-SCAFFOLD50018_7571	1,2,3,4,5,6,7,8	14	2142001	0.458099	5.69447	0.901963	2.72934e-10
UA-IFASA-5815	4,7	14	2187293	0.232584	4.28837	0.974546	1.08062e-05
Hapmap59484-rs29019823	1	15	63746945	0.224227	-4.21406	0.954345	1.00705e-05	DEPDC7,TCP11L1,CSTF3	CSTF3
Hapmap51448-BTA-42579	3,4,5	18	18734232	0.483286	-3.7454	0.802402	3.04525e-06	TENT4B,ADCY7,BRD7	BRD7
BTB-00931481	4	26	21357973	0.199625	5.93182	1.32968	8.15511e-06	PKD2L1,SCD,WNT8B,SEC31B,NDUFB8,HIF1AN

## Sheet: Lactation protein percentage
SNP	Week	Chr.	Base pair	Minor allele frequency	Beta	Standard error	P-value	Candidate gene ± 100kb of suggesitve SNP	Candidate gene harboring suggestive SNP
ARS-BFGL-NGS-13586	1,2,3,4,5,6,7,8	3	15325549	0.429358	-0.0246601	0.00363049	1.10203e-11	ASH1L,RUSC1,FDPS,PKLR,HCN3,CLK2,SCAMP3,FAM189B,GBA,MTX1,THBS3
Hapmap42643-BTA-69885	3	3	15443604	0.157021	0.0198481	0.00441917	7.07655e-06	PKLR,HCN3,CLK2,SCAMP3,FAM189B,GBA,MTX1,THBS3,MUC1,TRIM46,KRTCAP2,DPM3,SLC50A1,EFNA1,EFNA3,EFNA4,ADAM15
ARS-BFGL-NGS-64215	1,2,3,4,5,6,7,8	3	15470670	0.188379	-0.0393816	0.00416282	3.07073e-21	CLK2,SCAMP3,FAM189B,GBA,MTX1,THBS3,MUC1,TRIM46,KRTCAP2,DPM3,SLC50A1,EFNA1,EFNA3,EFNA4,ADAM15,DCST1	EFNA1
ARS-BFGL-NGS-79362	1,2,3,4,5,6,7,8	3	15545177	0.437129	-0.0212216	0.0034707	9.68546e-10	KRTCAP2,DPM3,SLC50A1,EFNA1,EFNA3,EFNA4,ADAM15,DCST1,ZBTB7B,FLAD1,CKS1B,SHC1,PBXIP1	ADAM15
ARS-BFGL-NGS-41579	1,2,3,4	3	16476154	0.127148	0.0197893	0.00427401	3.65391e-06	NUP210L,ENSBTAG00000024487,RPS27,ENSBTAG00000018987,RAB13,JTB,CREB3L4,SLC39A1,CRTC2,DENND4B,GATAD2B	SLC39A1
ARS-BFGL-NGS-20167	2	3	16499308	0.263355	-0.0170585	0.00372772	4.73677e-06	NUP210L,ENSBTAG00000024487,RPS27,ENSBTAG00000018987,RAB13,JTB,CREB3L4,SLC39A1,CRTC2,DENND4B,GATAD2B	DENND4B
ARS-BFGL-NGS-43909	4	5	30713875	0.483208	0.0179604	0.00406835	1.01171e-05	TUBA1A,ENSBTAG00000052201,TUBA1B,LMBR1L,DHH,RHEBL1,KMT2D,PRKAG1	LMBR1L
ARS-BFGL-NGS-116999	1,2,3,4,5,6,7,8	5	92796641	0.197087	-0.022358	0.00402122	2.6976e-08
BTA-74586-no-rs	1,2,3,4,5,6,7,8	5	94046056	0.234419	-0.027414	0.00470371	5.60412e-09	DERA,STRAP,EPS8
Hapmap49734-BTA-74577	1,2,3,4,5,6,7,8	5	94142375	0.0796236	0.0330312	0.00579083	1.16996e-08	EPS8	EPS8
Hapmap41349-BTA-74576	1,2,3,4,5,6,7,8	5	94169217	0.0795845	-0.0301624	0.00575929	1.63055e-07	EPS8	EPS8
Hapmap53294-rs29016908	1,2,3,4,5,6,7,8	5	94217230	0.187559	-0.0222975	0.00390661	1.14566e-08	EPS8	EPS8
ARS-BFGL-NGS-17229	1,2,3,4,5,6,7,8	5	117262586	0.28538	0.0168828	0.00329914	3.09877e-07	TBC1D22A
ARS-BFGL-NGS-44026	2	5	117735828	0.43955	-0.0142938	0.0032563	1.1356e-05
Hapmap42757-BTA-99810	3,5,6,7,8	5	117850372	0.0554124	-0.024289	0.00542921	7.68539e-06
BTA-121739-no-rs	1,2,3,4,5,6,7,8	6	36635943	0.0980943	-0.0293962	0.00602481	1.0652e-06	ABCG2,PKD2,SPP1	PKD2
ARS-BFGL-NGS-27958	1,2,3,4,5,6,7,8	6	82968804	0.150617	0.0196346	0.00436119	6.72762e-06
Hapmap25708-BTC-043671	1,2,3,4,5,6,7,8	6	85383787	0.287176	-0.017899	0.00370144	1.32683e-06	SULT1E1,CSN1S1,CSN2,HSTN
Hapmap52348-rs29024684	1,2,3,4,5,6,7,8	6	85662466	0.235044	-0.0342711	0.0041208	9.05198e-17	ODAM,CSN3,CABS1
Hapmap38371-BTA-105598	1,2,3,4,5,6,7,8	6	85989376	0.408349	0.017356	0.00349543	6.85795e-07	AMTN,AMBN,ENAM,JCHAIN,ENSBTAG00000055134,UTP3
ARS-BFGL-NGS-112872	8	6	86337334	0.267885	0.0185826	0.00423761	1.15898e-05	MOB1B,DCK,SLC4A4	DCK
ARS-BFGL-NGS-54753	1,2,3,4,5,6,7,8	6	86478657	0.267065	-0.0174079	0.00379825	4.58077e-06	SLC4A4	SLC4A4
ARS-BFGL-NGS-118182	1,2,3,4,5,6,7,8	6	86860291	0.498711	0.0165234	0.00352634	2.79009e-06	SLC4A4,GC
ARS-BFGL-NGS-17376	3,4,5,7,8	6	87090740	0.296978	-0.0182049	0.00400421	5.45574e-06	GC
ARS-BFGL-NGS-29665	1,2,3,4,5,6,7,8	10	46052685	0.146907	-0.031677	0.00559934	1.53803e-08	DAPK2	DAPK2
ARS-BFGL-NGS-31031	2,3,4,5,6,7,8	10	46286903	0.381248	0.0192888	0.00413845	3.1485e-06	HERC1,ENSBTAG00000052707,ENSBTAG00000051076,ENSBTAG00000054388,ENSBTAG00000050908,ENSBTAG00000019474
ARS-BFGL-NGS-16976	1,2,3,4,5,6,7,8	10	46330098	0.146946	0.0313615	0.00565213	2.8793e-08	HERC1,ENSBTAG00000052707,ENSBTAG00000051076,ENSBTAG00000054388,ENSBTAG00000050908,ENSBTAG00000019474,FBXL22,USP3
ARS-BFGL-NGS-107037	1,2,3,4,5,6,7,8	10	46428453	0.165339	0.0255409	0.00505873	4.44424e-07	ENSBTAG00000051076,ENSBTAG00000054388,ENSBTAG00000050908,ENSBTAG00000019474,FBXL22,USP3	USP3
ARS-BFGL-NGS-48394	1,2,3,4,5,6,7,8	10	46450562	0.18338	0.0232659	0.00445979	1.8202e-07	ENSBTAG00000054388,ENSBTAG00000050908,ENSBTAG00000019474,FBXL22,USP3	USP3
ARS-BFGL-NGS-60054	1,2,3,4,5,6,7,8	10	46513368	0.32318	-0.0197338	0.004394	7.08603e-06	USP3
ARS-BFGL-NGS-107921	1,2,3,4,5,6,7,8	10	46540291	0.436817	-0.0270208	0.00445622	1.33101e-09	USP3
Hapmap42754-BTA-99156	1,2,8	11	63509422	0.242854	-0.0197993	0.00427469	3.62601e-06	SLC1A4,CEP68,RAB1A,ACTR2
ARS-BFGL-NGS-111563	2	11	85771451	0.469892	0.0157805	0.00361025	1.23673e-05
ARS-BFGL-NGS-70263	6	11	87844209	0.0826695	-0.0282109	0.00639526	1.02792e-05	YWHAQ,ADAM17
Hapmap30381-BTC-005750	1,2,3,4,5,6,7,8	14	279949	0.249609	0.0251772	0.00408666	7.23659e-10	ZNF250,ZNF16,C14H8orf33,ZNF34,RPL8,ZNF7,COMMD5,ARHGAP39
Hapmap30383-BTC-005848	1,2,3,4,5,6,7,8	14	305780	0.454936	0.0365496	0.00334056	7.32441e-28	ZNF250,ZNF16,C14H8orf33,ZNF34,RPL8,ZNF7,COMMD5,ARHGAP39
BTA-34956-no-rs	1,2,3,4,5,6,7,8	14	330256	0.366214	-0.0210188	0.00335836	3.88352e-10	ZNF250,ZNF16,C14H8orf33,ZNF34,RPL8,ZNF7,COMMD5,ARHGAP39,C14H8orf82,LRRC24,LRRC14,RECQL4
ARS-BFGL-NGS-57820	1,2,3,4,5,6,7,8	14	465742	0.296899	-0.0916058	0.00417992	1.84096e-106	VPS28,ENSBTAG00000053637,SLC39A4,CPSF1,ADCK5,ARHGAP39,C14H8orf82,LRRC24,LRRC14,RECQL4,MFSD3,GPT,PPP1R16A,FOXH1,KIFC2,CYHR1,TONSL
ARS-BFGL-NGS-34135	1,2,3,4,5,6,7,8	14	490055	0.448844	-0.0445981	0.00353388	1.63478e-36	VPS28,ENSBTAG00000053637,SLC39A4,CPSF1,ADCK5,SLC52A2,FBXL6,TMEM249,ARHGAP39,C14H8orf82,LRRC24,LRRC14,RECQL4,MFSD3,GPT,PPP1R16A,FOXH1,KIFC2,CYHR1,TONSL	CYHR1
ARS-BFGL-NGS-94706	1,2,3,4,5,6,7,8	14	511247	0.447087	-0.0468323	0.0035533	1.14476e-39	VPS28,ENSBTAG00000053637,SLC39A4,CPSF1,ADCK5,SLC52A2,FBXL6,TMEM249,SCRT1,DGAT1,ARHGAP39,C14H8orf82,LRRC24,LRRC14,RECQL4,MFSD3,GPT,PPP1R16A,FOXH1,KIFC2,CYHR1,TONSL	VPS28
ARS-BFGL-NGS-4939	1,2,3,4,5,6,7,8	14	609870	0.2944	-0.104249	0.00423714	1.15758e-133	VPS28,ENSBTAG00000053637,SLC39A4,CPSF1,ADCK5,SLC52A2,FBXL6,TMEM249,SCRT1,DGAT1,HSF1,BOP1,SCX,MROH1,ENSBTAG00000039978	DGAT1
Hapmap52798-ss46526455	1,2,3,4,5,6,7,8	14	731230	0.496954	-0.0462103	0.00353602	4.98771e-39	HSF1,BOP1,SCX,MROH1,ENSBTAG00000039978,HGH1,WDR97,MAF1,ENSBTAG00000051469,SHARPIN,CYC1,GPAA1,EXOSC4,OPLAH,ENSBTAG00000015040,SPATC1,GRINA	MAF1
ARS-BFGL-NGS-71749	1,2,3,4,5,6,7,8	14	762253	0.18998	0.0312867	0.0049821	3.38936e-10	MROH1,ENSBTAG00000039978,HGH1,WDR97,MAF1,ENSBTAG00000051469,SHARPIN,CYC1,GPAA1,EXOSC4,OPLAH,ENSBTAG00000015040,SPATC1,GRINA,PARP10,PLEC
UA-IFASA-6878	1,2,3,4,5,6,7,8	14	810863	0.487543	-0.0463561	0.00360382	7.26579e-38	ENSBTAG00000039978,HGH1,WDR97,MAF1,ENSBTAG00000051469,SHARPIN,CYC1,GPAA1,EXOSC4,OPLAH,ENSBTAG00000015040,SPATC1,GRINA,PARP10,PLEC
ARS-BFGL-NGS-107379	1,2,3,4,5,6,7,8	14	862483	0.326656	-0.0642917	0.00387807	1.00085e-61	OPLAH,ENSBTAG00000015040,SPATC1,GRINA,PARP10,PLEC,EPPK1,NRBP2	PLEC
ARS-BFGL-NGS-18365	1,2,3,4,5,6,7,8	14	924727	0.32033	-0.0295196	0.00340364	4.21014e-18	GRINA,PARP10,PLEC,EPPK1,NRBP2,PUF60,SCRIB,IQANK1
UA-IFASA-8997	1,2,3,4,5,6,7,8	14	999900	0.214855	0.0279484	0.00383126	2.99032e-13	EPPK1,NRBP2,PUF60,SCRIB,IQANK1,FAM83H,MAPK15,CCDC166,ZNF623,ENSBTAG00000052472,GFUS	SCRIB
Hapmap25384-BTC-001997	1,2,3,4,5,6,7,8	14	1022847	0.483052	0.0215514	0.00398866	6.54711e-08	EPPK1,NRBP2,PUF60,SCRIB,IQANK1,FAM83H,MAPK15,CCDC166,ZNF623,ENSBTAG00000052472,GFUS,PYCR3,TIGD5,EEF1D	IQANK1
Hapmap24715-BTC-001973	1,2,3,4,5,6,7,8	14	1044777	0.474774	-0.018173	0.00383668	2.1728e-06	EPPK1,NRBP2,PUF60,SCRIB,IQANK1,FAM83H,MAPK15,CCDC166,ZNF623,ENSBTAG00000052472,GFUS,PYCR3,TIGD5,EEF1D,NAPRT,MROH6,GSDMD	MAPK15
BTA-35941-no-rs	1,2,3,4,5,6,7,8	14	1082140	0.476336	-0.027056	0.0039792	1.05088e-11	PUF60,SCRIB,IQANK1,FAM83H,MAPK15,CCDC166,ZNF623,ENSBTAG00000052472,GFUS,PYCR3,TIGD5,EEF1D,NAPRT,MROH6,GSDMD,ZC3H3
ARS-BFGL-NGS-26520	1,2,3,4,5,6,7,8	14	1184910	0.325094	-0.0293411	0.00407434	5.95799e-13	ENSBTAG00000052472,GFUS,PYCR3,TIGD5,EEF1D,NAPRT,MROH6,GSDMD,ZC3H3,MAFA,RHPN1	ZC3H3
Hapmap30374-BTC-002159	1,2,3,4,5,6,7,8	14	1265916	0.4934	0.022911	0.00388165	3.58266e-09	ZC3H3,MAFA,RHPN1,TOP1MT,ENSBTAG00000049014,GLI4,ENSBTAG00000049125,LY6H	RHPN1
Hapmap30086-BTC-002066	1,2,3,4,5,6,7,8	14	1322326	0.42475	0.0333507	0.00384743	4.38572e-18	MAFA,RHPN1,TOP1MT,ENSBTAG00000049014,GLI4,ENSBTAG00000049125,LY6H,ENSBTAG00000049400
Hapmap30646-BTC-002054	1,2,3,4,5,6,7,8	14	1351419	0.37129	0.0264995	0.00372219	1.08451e-12	RHPN1,TOP1MT,ENSBTAG00000049014,GLI4,ENSBTAG00000049125,LY6H,ENSBTAG00000049400,LY6E
ARS-BFGL-NGS-18858	1,2,3,4,5,6,7,8	14	1758505	0.468135	0.0335286	0.00386528	4.16098e-18	LYNX1,LYPD2,SLURP1,THEM6,PSCA,JRK,ARC,ENSBTAG00000026340,ADGRB1
ARS-BFGL-NGS-59769	1,2,3,4,5,6,7,8	14	1854457	0.409286	0.0250747	0.00407848	7.84433e-10	ENSBTAG00000026340,ADGRB1,TSNARE1	ADGRB1
ARS-BFGL-NGS-70821	2,7	14	1926589	0.131209	0.0207236	0.00467466	9.28575e-06	ADGRB1,TSNARE1	TSNARE1
ARS-BFGL-NGS-13653	2,4,6,7,8	14	1985112	0.162488	-0.0204345	0.00451869	6.11963e-06	TSNARE1	TSNARE1
ARS-BFGL-NGS-67477	6	14	2120416	0.341378	0.0175932	0.00402534	1.23895e-05
Hapmap36620-SCAFFOLD50018_7571	1,4,6	14	2142001	0.458099	0.0168267	0.0038423	1.19041e-05
UA-IFASA-5765	1,2,3,4,5,6,7,8	14	3491977	0.0659169	-0.0323599	0.00605924	9.26475e-08	TRAPPC9	TRAPPC9
BTA-13956-no-rs	1,2,3,4,5,6,7,8	14	61513794	0.217393	-0.0207978	0.00453248	4.46189e-06	ATP6V1C1,AZIN1
ARS-BFGL-NGS-4929	1,2,3,4,5,6,7,8	14	61791473	0.19283	-0.0236938	0.00487575	1.17669e-06	KLF10,ODF1
BTB-00575779	2,3,4,6	14	63003082	0.428265	0.0174914	0.00381405	4.51751e-06
ARS-BFGL-NGS-113655	1,2,3,4,5,6,7,8	14	63925324	0.292448	0.0293031	0.00399264	2.1474e-13	ANKRD46
Hapmap39823-BTA-35254	1,2,3,4,5,6,7,8	14	64061208	0.233911	-0.0273986	0.0039505	4.04856e-12	RNF19A,ENSBTAG00000050156	RNF19A
Hapmap34587-BES7_Contig136_464	1,2,3,4,5,6,7,8	14	64087236	0.469775	0.0178796	0.00373634	1.70706e-06	RNF19A,ENSBTAG00000050156,SPAG1	RNF19A
UA-IFASA-7664	1,2,3,4,5,6,7,8	14	64299714	0.193533	0.0370283	0.00461197	9.84869e-16	SPAG1,POLR2K,FBXO43,RGS22	RGS22
ARS-BFGL-NGS-24670	1,2,3,4,5,6,7,8	14	65243234	0.177796	0.0256397	0.00432982	3.18698e-09	VPS13B,OSR2	VPS13B
ARS-BFGL-NGS-70650	1,2,3,4,5,6,7,8	14	65446996	0.470517	0.0213135	0.00373806	1.18578e-08	STK3
Hapmap50669-BTA-35344	1,2,3,4,5,6,7,8	14	65629300	0.466026	0.0170991	0.00350782	1.09049e-06	STK3	STK3
BTA-35387-no-rs	1,2,3,4,5,6,7,8	14	67622514	0.0499453	-0.0491782	0.00734332	2.12736e-11	CPQ,SDC2	SDC2
ARS-BFGL-NGS-107234	1,2,3,4,5,6,7,8	15	52381562	0.105319	-0.0299183	0.00633023	2.28695e-06	ARAP1,STARD10,ATG16L2,FCHSD2	FCHSD2
ARS-BFGL-NGS-4613	1,2,3,4,5,6,7,8	15	53384296	0.102546	0.0365973	0.00657964	2.66387e-08	MRPL48,CHCHD8,PAAF1,DNAJB13,UCP2,UCP3,C2CD3	PAAF1
ARS-BFGL-BAC-27930	1,2,3,4,5,6,7,8	20	29362772	0.130272	0.032026	0.00491633	7.30738e-11	HCN1	HCN1
Hapmap48202-BTA-118947	1,2,3,4,5,6,7,8	20	30068266	0.402218	0.0232742	0.00423367	3.85411e-08	ENSBTAG00000054476,MRPS30	MRPS30
ARS-BFGL-NGS-14616	1,2,3,4,5,6,7,8	20	30105126	0.256482	0.0201131	0.00433476	3.48484e-06	ENSBTAG00000054476,MRPS30
ARS-BFGL-NGS-114946	1,2,3,4,5,6,8	20	31373420	0.44861	0.0190823	0.00422944	6.42884e-06	PAIP1,C20H5orf34,TMEM267,CCL28,HMGCS1,ENSBTAG00000048672,NIM1K	CCL28
BTA-84181-no-rs	1,2,3,4,5,6,7,8	20	31532284	0.324742	0.0277346	0.00422658	5.3111e-11	HMGCS1,ENSBTAG00000048672,NIM1K,ZNF131,ENSBTAG00000054352	NIM1K
UA-IFASA-7069	1,2,3,4,5,6,7,8	20	31912365	0.243166	-0.0386543	0.00458078	3.21801e-17	GHR	GHR
ARS-BFGL-NGS-118998	1,2,3,4,5,6,7,8	20	32009781	0.246798	0.0328793	0.00458019	7.04311e-13	GHR	GHR
Hapmap47975-BTA-50226	1,2,3,4,5,6,7,8	20	32271969	0.449274	0.0224624	0.00393007	1.09373e-08	GHR
Hapmap39811-BTA-122745	1,2,3,4,5,6,7,8	20	33299368	0.274797	-0.0206788	0.00458036	6.34164e-06	PLCXD3,C6
ARS-BFGL-NGS-26909	1,2,3,4,5,6,7,8	20	33537716	0.176898	-0.0278393	0.00529529	1.46134e-07	C6,MROH2B,C7,CARD6	C7
BTB-00777678	1,2,3,4,5,6,7,8	20	34096890	0.343682	0.0193711	0.00408042	2.06115e-06
ARS-BFGL-NGS-22355	1,2,3,4,5,6,7,8	20	36657679	0.0914167	-0.0379307	0.00766834	7.55987e-07	GDNF,WDR70
BTB-00803804	5,7,8	21	13990258	0.0671665	-0.0231445	0.00523387	9.77624e-06	ENSBTAG00000027075,RGMA,CHD2	RGMA
ARS-BFGL-BAC-42500	3,4,5,6,7,8	25	26210534	0.075289	0.0253223	0.00551792	4.45171e-06	SGF29,SULT1A1,SLX1A,ENSBTAG00000008632,CORO1A,MAPK3,GDPD3,YPEL3,TBX6,PPP4C,ALDOA,ENSBTAG00000050743,TLCD3B,C16orf92,DOC2A,INO80E,HIRIP3,TAOK2,TMEM219,ENSBTAG00000045841
ARS-BFGL-NGS-11952	1,5	29	40918237	0.26605	-0.0199573	0.00450233	9.30756e-06	AHNAK,EEF1G,TUT1,MTA2,EML3,ROM1,B3GAT3,GANAB,INTS5,C29H11orf98,CSKMT,UQCC3,UBXN1,LRRN4CL,BSCL2	EEF1G
ARS-BFGL-NGS-38732	1,5	29	40966964	0.271673	0.0198373	0.0044523	8.36902e-06	AHNAK,EEF1G,TUT1,MTA2,EML3,ROM1,B3GAT3,GANAB,INTS5,C29H11orf98,CSKMT,UQCC3,UBXN1,LRRN4CL,BSCL2,GNG3,HNRNPUL2,TTC9C,ZBTB3	GANAB
ARS-BFGL-NGS-80659	1,2,3,4,5,6,7,8	29	42844803	0.0961418	-0.0334582	0.0067049	6.03471e-07	SLC22A11,SLC22A12,NRXN2	SLC22A12

[truncated: 1 more sheets: Lactation protein yield]
