# Supplementary material for: Identification of candidate genes on the basis of SNP by time-lagged heat stress interactions for milk production traits in German Holstein cattle
Source: PLoS One. 2021 Oct 14;16(10):e0258216. doi: 10.1371/journal.pone.0258216 (PMC8516222; doi:10.1371/journal.pone.0258216)
Supplement: S3 Table — a: TMY = first test-day milk yield; TFP = first test-day fat percentage; TFY = first test-day fat yield; TPP = first test-day protein percentage; TPY = first test-day protein yield; TSCS = first test-day somatic cell score; LMY = first lactation milk. (XLSX) [file pone.0258216.s003.xlsx]

## Sheet: S3_table
Gene ID	Gene name	Suggestive SNP in gene	Week	Chr.	Start	End	Traita	Suggestive SNP
ENSBTAG00000049383	LSAMP	Yes	3	1	60476794	60798351	TPP	ARS-BFGL-NGS-3821
ENSBTAG00000018520	SCN1A	No	1	2	30224956	30320883	TFP	Hapmap39006-BTA-116188
ENSBTAG00000016512	TTC21B	Yes	1	2	30336543	30434725	TFP	Hapmap39006-BTA-116188
ENSBTAG00000054433		No	8	2	54979776	54980057	TPY	Hapmap51787-BTA-101971
ENSBTAG00000050185		No	8	2	54990884	54991105	TPY	Hapmap51787-BTA-101971			a: TMY = first test-day milk yield; TFP = first test-day fat percentage; TFY = first test-day fat yield; TPP = first test-day protein percentage; TPY = first test-day protein yield; TSCS = first test-day somatic cell score; LMY = first lactation milk yield; LFP = first lactation fat percentage; LFY = first lactation fat yield; LPP = first lactation protein percentage; LPY = first lactation protei…
ENSBTAG00000054974	GRM8	No	2	4	90671659	91510132	TFP	Hapmap47201-BTA-121648
ENSBTAG00000020004	ZNF800	No	2	4	91589029	91638634	TFP	Hapmap47201-BTA-121648
ENSBTAG00000007983	ZNF775	No	2	4	112791822	112813266	TFP	Hapmap22875-BTA-155031
ENSBTAG00000049318		No	2	4	112823301	112826489	TFP	Hapmap22875-BTA-155031
ENSBTAG00000014402	GIMAP8	No	2	4	112850270	112874233	TFP	Hapmap22875-BTA-155031
ENSBTAG00000009850	GIMAP7	Yes	2	4	112898193	112907030	TFP	Hapmap22875-BTA-155031
ENSBTAG00000039588		No	2	4	112939116	112945712	TFP	Hapmap22875-BTA-155031
ENSBTAG00000001198	GIMAP7	No	2	4	112958076	112958969	TFP	Hapmap22875-BTA-155031
ENSBTAG00000015879	TULP3	No	6	5	106845510	106875967	TSCS	Hapmap38434-BTA-74956
ENSBTAG00000015878	RHNO1	No	6	5	106876984	106886490	TSCS	Hapmap38434-BTA-74956
ENSBTAG00000015875	FOXM1	No	6	5	106886687	106900663	TSCS	Hapmap38434-BTA-74956
ENSBTAG00000030325	TEX52	No	6	5	106901262	106904482	TSCS	Hapmap38434-BTA-74956
ENSBTAG00000007611	NRIP2	No	6	5	106920227	106927024	TSCS	Hapmap38434-BTA-74956
ENSBTAG00000007609	ITFG2	No	6	5	106928836	106938181	TSCS	Hapmap38434-BTA-74956
ENSBTAG00000007605	FKBP4	Yes	6	5	106946944	106955086	TSCS	Hapmap38434-BTA-74956
ENSBTAG00000050785		No	6	5	106971406	106988386	TSCS	Hapmap38434-BTA-74956
ENSBTAG00000007093		No	6	5	106982821	106999621	TSCS	Hapmap38434-BTA-74956
ENSBTAG00000011902	WASHC1	No	6	5	106998953	107014573	TSCS	Hapmap38434-BTA-74956
ENSBTAG00000019058	IQSEC3	No	6	5	107048490	107137449	TSCS	Hapmap38434-BTA-74956
ENSBTAG00000038181	FOCAD	Yes	2	8	23422760	23725195	TPY	ARS-BFGL-NGS-65689
ENSBTAG00000014124	MLLT3	Yes	2	8	23784601	24069145	TPY	Hapmap51393-BTA-113111
ENSBTAG00000006831	C8H9orf85	No	5,7	8	48157841	48230524	TFP	Hapmap44288-BTA-81147
ENSBTAG00000011545	GDA	No	5,7	8	48359127	48483138	TFP	Hapmap44288-BTA-81147
ENSBTAG00000000995	TENT5A	No	3	9	21497810	21504915	LFP	BTB-01985049
ENSBTAG00000005697	MDGA2	No	7,8	10	40090850	40143903	LMY,LPY	ARS-BFGL-NGS-103742
ENSBTAG00000012779	CYRIA	Yes	6	11	81786078	81885694	TSCS	ARS-BFGL-NGS-4427
ENSBTAG00000008708	GPC5	Yes	3	12	65755349	66788079	TPP	ARS-BFGL-NGS-62753
ENSBTAG00000013125	PLAUR	No	5	18	51865091	51878472	TFP	ARS-BFGL-NGS-17797
ENSBTAG00000023439		No	5	18	51910502	51910885	TFP	ARS-BFGL-NGS-17797
ENSBTAG00000013766	IRGC	No	5	18	51923715	51927617	TFP	ARS-BFGL-NGS-17797
ENSBTAG00000030922		No	5	18	51930901	51935780	TFP	ARS-BFGL-NGS-17797
ENSBTAG00000011815	SMG9	No	5	18	51935729	51956086	TFP	ARS-BFGL-NGS-17797
ENSBTAG00000004588	KCNN4	Yes	5	18	51965948	51979728	TFP	ARS-BFGL-NGS-17797
ENSBTAG00000037888	LYPD5	No	5	18	51993588	51998232	TFP	ARS-BFGL-NGS-17797
ENSBTAG00000052425		No	5	18	52029841	52030829	TFP	ARS-BFGL-NGS-17797
ENSBTAG00000012522	ZNF283	No	5	18	52044659	52053065	TFP	ARS-BFGL-NGS-17797
ENSBTAG00000012915	ZNF404	No	5	18	52062598	52082934	TFP	ARS-BFGL-NGS-17797
ENSBTAG00000026263	ZNF45	No	5	18	52099337	52107295	TFP	ARS-BFGL-NGS-17754
ENSBTAG00000050035	ZNF226	No	5	18	52118686	52149693	TFP	ARS-BFGL-NGS-17754
ENSBTAG00000049610	ZNF234	No	5	18	52126678	52131347	TFP	ARS-BFGL-NGS-17754
ENSBTAG00000027431	ZNF227	No	5	18	52154975	52167641	TFP	ARS-BFGL-NGS-17754
ENSBTAG00000007714	ZNF235	No	5	18	52211530	52225621	TFP	ARS-BFGL-NGS-17754
ENSBTAG00000048980		No	8	19	14445403	14450577	TMY,TPY	ARS-BFGL-BAC-33086
ENSBTAG00000010738	CCL14	No	8	19	14460812	14465640	TMY,TPY	ARS-BFGL-BAC-33087
ENSBTAG00000053578	CCL16	No	8	19	14468439	14475253	TMY,TPY	ARS-BFGL-BAC-33088
ENSBTAG00000053649	CCL5	No	8	19	14508970	14516896	TMY,TPY	ARS-BFGL-BAC-33089
ENSBTAG00000002850	HEATR9	No	8	19	14519263	14535861	TMY,TPY	ARS-BFGL-BAC-33090
ENSBTAG00000006916	TAF15	No	8	19	14543295	14573019	TMY,TPY	ARS-BFGL-BAC-33091
ENSBTAG00000006086	MMP28	No	8	19	14587761	14613432	TMY,TPY	ARS-BFGL-BAC-33092
ENSBTAG00000045621	C19H17orf50	No	8	19	14614634	14615948	TMY,TPY	ARS-BFGL-BAC-33093
ENSBTAG00000018519	GAS2L2	No	8	19	14621338	14628732	TMY,TPY	ARS-BFGL-BAC-33094
ENSBTAG00000018518	RASL10B	No	8	19	14632048	14641729	TMY,TPY	ARS-BFGL-BAC-33095
ENSBTAG00000006937	ABCA10	No	7	19	61389714	61409179	TMY	ARS-BFGL-NGS-88748
ENSBTAG00000006921	ABCA6	Yes	7	19	61421551	61482846	TMY	ARS-BFGL-NGS-88748
ENSBTAG00000006896	ABCA9	No	7	19	61493353	61539725	TMY	ARS-BFGL-NGS-88748
ENSBTAG00000003435	FAM189A1	Yes	8	21	28098966	28336655	LFY	ARS-BFGL-NGS-53850
ENSBTAG00000014737	VEGFC	No	8	27	8017950	8103703	LMY,LPY	ARS-BFGL-NGS-54155
