# Supplementary material for: Identification of candidate genes on the basis of SNP by time-lagged heat stress interactions for milk production traits in German Holstein cattle
Source: PLoS One. 2021 Oct 14;16(10):e0258216. doi: 10.1371/journal.pone.0258216 (PMC8516222; doi:10.1371/journal.pone.0258216)
Supplement: S1 Appendix — (R) [file pone.0258216.s004.R]

####################################################################################################
##                                                                                                ##
##       GWAInter.R:  Genome-wide association considering interactions                            ##
##       =====                                                                                    ##
##                                                by Tong Yin                                     ##
##                                                   University of Giessen                        ##
##                                                   Institute for Animal Breeding and Genetics   ##
##                                                   Ludwigstr. 21a                               ##
##                                                   35390 Giessen, Germany                       ##
##                                                   E-mail: Tong.Yin@agrar.uni-giessen.de        ##
##                                                                                                ##
##                                                                                                ##
##     - A script for estimating main and interaction effects of SNP considering interactions     ##
##       between SNP and one discrete environmental descriptor with two classes, such as with     ##
##       and without heat stress.                                                                 ##
##     - This R script is available as supplementary online material of a publication.            ##
##       Download and use of the script is free of charge to academic institutions for teaching   ##
##       or non-profit research purposes.                                                         ##                                    
##     - This script is provided without any warranty whatsever. If you find any bug, please     ##
##       kindly report it to Tong Yin at the above e-mail address.                                ##
##                                                                                                ##
##                                                                 Giessen, April 2021            ##
##                                                                                                ##
####################################################################################################

#
#       BRIEF USAGE INSTRUCTIONS:
#       ========================
#
#     - All necessary parameters for the associations should be provided in the 'Parameter section' below.
#       A brief definition of each object is given to recognize the corresponding parameter. After providing
#       all information required in the 'Parameter section' just select all and run it. Check if you got 
#       any error or warning message. Results will be saved in the directory "gwas_gxe" in following objects: 
#       two PDF files display Manhattan plots for main and interaction effects, repectively (one with "*_main_*"
#       represent Manhattan plot for main effect; one with "*_interaction_*" represent Manhattan plot for 
#       interaction effect). In the text file "*_gwas_*.txt", you can find the GWAS results from GWAInter.R.
#       First row includes column names. The columns are:
#       1. chromosome number;
#       2. SNP name;
#       3. base pair position;
#       4. main effect; 
#       5. interaction effect;
#       6. variance of main effect;
#       7. variance of interaction effect;
#       8. covariance between main and interaction effects;
#       9. p-value for main effect;
#       10. p-value for interaction effect;
#       11. chi-square statistic for main and interaction effects;
#       12. p-value for main and interaction effect;
#       13. allele frequency in individuals allocating to first class of the environmental descriptor;
#       14. allele frequency in individuals allocating to second class of the environmental descriptor;
#       15. allele frequency in the overall population.
#       The text file "*_lambda_*" contains inflation factors for main, interaction and main and interaction estimates.
#
#     - Object "analyse.mod" has 3 options, "linear" (continuous trait), "logistic" (binary trait), or "no" (varaince 
#       components will not be etsimtated from the "gaston" package written by Dandine et al. <doi:10.1159/000488519>. 
#       Then the varainces estimated in other programs should be inputted to "var.comp")
#
#     - Input name of phenotypic dataset to "pheno.data.name" (first row as header); indicate trait in question to "trait"
#       (one colmun name in the phenotypic dataset); column name of animal ID shoud be given to "pheno.id".
#
#     - "geno.data.name" is the name of the file including genotypes (format: 1st column = animal ID; 2nd colmun = genotyes
#       string without blanks; genotyes are 0, 1, 2, and 5 = missing; no header); "geno.map.name" is the name of the map 
#       file inclduing genotye positions (format: should have at least 3 columns, SNP_ID = SNP name; CHR = chromosom number 
#       of the SNP; "POS" = base pair position; with header)
#
#     - "grm.name" should input the name of the file that contains lower triangular of the genomic relationship matrix (just
#       one colum indicating relationships; no header). One more file includes ID of the animals in GRM should be given. For 
#       example, in this script, GRM is saved in "grm_test_lower.txt" in directory "grm", a file named as "grm_test_lower.txt.id"
#       (no header) is also available in the directory "grm" and the order of the animals represents the order of the aniamls
#       in GRM. Format of the file including GRM is (for example we have 10 animals in GRM):
#       1   1   1.05
#       2   1   0.02
#       3   1   0.33
#       .   .   ...
#       .   .   ...
#       .   .   ...
#       9   9   1.03
#       9   10  0.01
#       10  10  1.07
#       But in the GRM file, only the 3rd column should be saved.
#
#     - Input the discrete effects you want to inlcude in the model to analyze the phenotypes in "discrete.eff"; input the 
#       covariates you want to inlcude in the model in "reg.eff"; input the discrete environmental descriptor you want to 
#       test the GxE in "inter.eff" (should have only two classes).
# 
#     - "inter.var" if interaction varaince should be considered in the model (like model 1b and 2b in the publication).
#       "var.comp" = vairance components estimated in other programs. If "inter.var" = yes, than "var.comp" should contains
#       three elements, additive genetic, interaction and residual variances; otherwise only additive genetic and residual
#       variances.
#   
#     - "m.eff" = number of effective SNP markers or "independent" markers used in manhattan plots as a suggestive threhold
#       (black horizontal line). 
#
#     - "setThreadOptions" can be actived when running analysis on server to speed up the vairance components estimation. 
#

####################################################################################################
#########################################Parameter section##########################################
####################################################################################################

#setThreadOptions(numThreads = as.numeric(Sys.getenv("OMP_NUM_THREADS")))#run on server
analyse.mod <- "linear" #linear, logistic, or no
pheno.data.name <- "cowproduction_geno_blupf90_test.dat" #name of the phenotype file
trait <- "milk" #column name that includes trait name 
pheno.id <- "ID" #column name that includes animal ID in phenotype file
geno.data.name <- "../../data/KUHL_genotypen1612.txt_clean" #name of the genotype file
geno.map.name <- "../../data/Kuhl_blupf90.map_clean" #name of the map file of the genotyes
grm.name <- "./grm/grm_test_lower.txt" #name of the genomic relationship matrix
discrete.eff <- c("herdsh.1stlact", "calyear", "calmonth","dim.class","calvage.class","melfreq.class","calvage.dam.month1.class","wk1.dummy") #classification effects (discrete effects)
reg.eff <- c(NULL) #regression (covariate or continuous effects)
inter.eff <- "wk1.dummy" #interaction effect, should be a discrete effect with two levels
inter.var <- "yes" #yes or no here
var.comp <- c(3.9238, 0.88618, 25.325) #calculate variance components in other programs and use them here
m.eff <- 4445 #Number of effective SNP markers or "independent" markers

####################################################################################################
#############################################Main script############################################
####################################################################################################
options(scipen = 999)
library(MASS)
library(gaston)

pheno.data <- read.table(pheno.data.name, header = TRUE)
all.discrete.eff <- unique(c(discrete.eff,inter.eff))
pheno.data[,all.discrete.eff] <- lapply(pheno.data[,all.discrete.eff],as.factor)

ifelse(!dir.exists(file.path("gwas_gxe")), dir.create(file.path("gwas_gxe")), "The directory 'gwas_gxe' is in the current path!")

for(traiti in 1:length(trait)){
  print(trait[traiti])
  ncolumn <- trait[traiti] #which column in phenotype data do you want to analyze (1st and 2nd columns are FID and ID, start from 3rd column)
  lambda <- array(0,3)
  
  deletID <- pheno.data[pheno.data[,ncolumn]==-9|is.na(pheno.data[,ncolumn]),1] #missing trait
  deletID <- c(deletID,pheno.data[apply(pheno.data[,c(all.discrete.eff,reg.eff)], 1, function(x) any((x==-9)|is.na(x))),1])#missing effects
  deletID <- deletID[!duplicated(deletID)]
  pheno.data <- pheno.data[!pheno.data[,pheno.id]%in%deletID,]
  
  gdata <- scan(geno.data.name,what=character(0))
  geno <- gdata[seq(2,length(gdata),2)] 
  genoID <- gdata[seq(1,length(gdata),2)]
  geno <- geno[genoID%in%pheno.data[,pheno.id]]
  genoID <- genoID[genoID%in%pheno.data[,pheno.id]]

  pheno.data <- pheno.data[pheno.data[,pheno.id]%in%genoID,]
  pheno.data <- pheno.data[order(match(pheno.data[,pheno.id], genoID)),]
  
  n <- nrow(pheno.data) #number of animal
  m <- nchar(geno[1]) #number of marker
  cat("Number of animals with phenotypes and genotypes:", n, "\n") 
  cat("Number of SNP:", m, "\n")

  geno.snp <- lapply(geno, function(.line) strsplit(.line, '')[[1]]) 
  geno.snp <- do.call(rbind,geno.snp)
  mode(geno.snp) <- "numeric"
  cat("Dimension of the genotypes:", dim(geno.snp), "\n")
  
  freq <- apply(geno.snp,2,mean,na.rm = TRUE)/2;summary(freq)

  map <- read.table(geno.map.name,header = TRUE,stringsAsFactors = FALSE)

  gwas.sum <- data.frame(array(0,c(m,15)))
  gwas.sum[,c(1:3)] <- map[,c("CHR", "SNP_ID", "POS")]
  
  nchr <- max(map$CHR)
  nsnp.nchr <- as.data.frame(table(map$CHR))
  
  form <- paste0(paste0("+",discrete.eff,collapse = ""),"+",reg.eff,collapse = "")
  form <- substring(form,2)
  if(is.null(reg.eff)) form <- substring(form,1,(nchar(form)-1))
  X <- model.matrix(formula(paste0('~',form)),pheno.data)
  X <- X[,(apply(X, 2, sum) != 0)]
  
  R <- matrix(rep(0,(ncol(X)+2)*2),ncol = (ncol(X)+2))
  R[1,(ncol(X)+1)] <- 1
  R[2,(ncol(X)+2)] <- 1
  
  k <- 1
  
  y <- pheno.data[,ncolumn]

  grm <- read.table(grm.name) #read genomic relationship matrice
  grmID <- read.table(paste0(grm.name,".id"))
  grm1 <- array(0,c(nrow(grmID),nrow(grmID)))
  
  grm1[lower.tri(grm1,diag = T)] <- grm$V1
  grm1 <- grm1 + t(grm1)
  diag(grm1) <- diag(grm1)/2
  isSymmetric(grm1)
  
  grm1 <- grm1[grmID$V1%in%genoID,grmID$V1%in%genoID]
  grm1 <- grm1[order(match(grmID$V1, genoID)),order(match(grmID$V1, genoID))]
  grmID$V1 <- grmID$V1[grmID$V1%in%genoID]
  grmID$V1 <- grmID$V1[order(match(grmID$V1, genoID))]
  dim(grm1)

  cat("Order of phenotype file and genotype file (should be equal to #genotyped and phenotyped animals):", sum(pheno.data[,pheno.id]==genoID), "\n")
  cat("Order of GRM file and genotype file (should be equal to #genotyped and phenotyped animals):", sum(grmID$V1==genoID), "\n")
  rm(grm)
  
  if(grepl("y|Y",inter.var)){
    Z <- as.numeric(pheno.data[,inter.eff])-1
    grm2 <- grm1
    grm2[Z==0,] <- 0
    grm2[,Z==0] <- 0
  }
  
  if(analyse.mod == "logistic"){
    if(grepl("y|Y",inter.var)){
      mod <- logistic.mm.aireml(y, X=X, K = list(grm1,grm2),max.iter = 2000,verbose = TRUE)
      y <- X%*%mod$BLUP_beta + mod$BLUP_omega
      v.inv <- chol2inv(chol(grm1*mod$tau[1] + grm2*mod$tau[2]))
      var.comp <- c(mod$tau[1], mod$tau[2], (pi**2/3))
    }else{
      mod <- logistic.mm.aireml(y,X=X, K = list(grm1),max.iter = 2000,verbose = TRUE)
      y <- X%*%mod$BLUP_beta + mod$BLUP_omega
      v.inv <- chol2inv(chol(grm1*mod$tau))
      var.comp <- c(mod$tau, (pi**2/3))}
  }else if(analyse.mod == "linear"){
    if(grepl("y|Y",inter.var)){
      mod <- lmm.aireml(y,X=X, K = list(grm1,grm2),EMsteps = 5,EMsteps_fail = 10,max_iter = 2000,verbose = FALSE)
      v.inv <- chol2inv(chol(grm1*mod$tau[1] + grm2*mod$tau[2] + diag(nrow(grm1))*mod$sigma2))
      var.comp <- c(mod$tau[1], mod$tau[2], mod$sigma2)
    }else{
      mod <- lmm.aireml(y,X=X, K = list(grm1),EMsteps = 5,EMsteps_fail = 10,max_iter = 2000,verbose = FALSE)
      v.inv <- chol2inv(chol(grm1*mod$tau + diag(nrow(grm1))*mod$sigma2))
      var.comp <- c(mod$tau,mod$sigma2)}
  }else if(analyse.mod == "no"){
    if(grepl("y|Y",inter.var)){
      v.inv <- chol2inv(chol(grm1*var.comp[1] + grm2*var.comp[2] + diag(nrow(grm1))*var.comp[3]))
    }else{
      v.inv <- chol2inv(chol(grm1*var.comp[1] + diag(nrow(grm1))*var.comp[2]))}
  }else{print("Please indicate correct analyse.mod!!! ")}
  
  if(grepl("y|Y",inter.var)){ 
    cat("va, vgxe and ve:", var.comp, "\n")
    tmp.inter.var <- "inter.var"
  } else { 
    cat("va and ve:", var.comp, "\n")
    tmp.inter.var <- ""
  }
  
  for(jj in 1:m){
    genotype <- geno.snp[,jj]
    w <- genotype - 2*freq[jj]
    Q <- model.matrix(as.formula(paste0("~",form, "+w+", inter.eff,":w")),pheno.data)
    Q <- Q[,(apply(Q, 2, function(x) sum(x==0)) != nrow(Q))]
    Q <- Q[,c(colnames(X),colnames(Q)[!colnames(Q)%in%colnames(X)])]
    colnames(Q) <- c(colnames(X),colnames(Q)[!colnames(Q)%in%colnames(X)])
    
    if(sum(genotype == 5) > 0){
      y <- y[-which(genotype==5)]
      Q <- Q[-which(genotype==5),]
      v.inv <- v.inv[-which(genotype==5),-which(genotype==5)]
    } 
    
    P.notinv <- t(Q)%*%v.inv%*%Q
    if(qr(P.notinv)$rank < ncol(Q)){
      var.q.hat <- ginv((t(Q)%*%v.inv%*%Q))
    }else{
      var.q.hat <- chol2inv(chol((t(Q)%*%v.inv%*%Q)))
    }
    
    q.hat <- var.q.hat%*%t(Q)%*%v.inv%*%y
    
    gwas.sum[jj,4] <- t(R[1,])%*%q.hat #mian effect
    gwas.sum[jj,5] <- t(R[2,])%*%q.hat #interaction effect
    gwas.sum[jj,6] <- t(R[1,])%*%var.q.hat%*%R[1,] #varaince for main effect
    gwas.sum[jj,7] <- t(R[2,])%*%var.q.hat%*%R[2,] #varaince for interaction effect
    gwas.sum[jj,8] <- t(R[1,])%*%var.q.hat%*%R[2,] #covaraince between main and interaction effects
    gwas.sum[jj,9] <- pchisq((gwas.sum[jj,4])**2/gwas.sum[jj,6],lower.tail = FALSE, df=1) #p value for main
    gwas.sum[jj,10] <- pchisq((gwas.sum[jj,5])**2/gwas.sum[jj,7],lower.tail = FALSE, df=1)#p value for interaction
    gwas.sum[jj,11] <- t(R%*%q.hat)%*%solve(R%*%var.q.hat%*%t(R)/k)%*%(R%*%q.hat) #test statisitic for main and interaction (test two H0: main=0,interaction=0)
    gwas.sum[jj,12] <- pchisq(gwas.sum[jj,11],lower.tail = FALSE, df=2) #p value for main and interaction
    
    fs.freq <- Q[,ncol(Q)] + 2*freq[jj]
    fs.freq[(fs.freq - 2*freq[jj]) < 0.0001] <- 0
    freq.snp <- mean(fs.freq)/2
    
    gwas.sum[jj,13] <- min(c((1-freq.snp), freq.snp))
    gwas.sum[jj,14] <- min(c((1-freq[jj] + freq.snp), (freq[jj] - freq.snp)))
    gwas.sum[jj,15] <- freq[jj]
    if(jj%%1000 == 0) cat("Association test for SNP: ", jj, "\n")
  }
  
  #gwas.sum[,9] <- ifelse((gwas.sum[,13] > 0.01) & (gwas.sum[,14] > 0.01), gwas.sum[,9], NA)
  #gwas.sum[,10] <- ifelse((gwas.sum[,13] > 0.01) & (gwas.sum[,14] > 0.01), gwas.sum[,10], NA)
  #gwas.sum[,12] <- ifelse((gwas.sum[,13] > 0.01) & (gwas.sum[,14] > 0.01), gwas.sum[,12], NA)
  names(gwas.sum) <- c("chr","snp","pos","main","inter","var.main","var.inter","cov.main.inter","main.p","inter.p","main.inter.chi","main.inter.p","freq1","freq2","freq")
  write.table(gwas.sum[,c(1:15)],paste0("./gwas_gxe/",ncolumn,"_gwas_",analyse.mod,"_", tmp.inter.var,".txt"),row.names = FALSE,quote = FALSE) #modify where to save the summary file
  lambda[1] <- median(gwas.sum$main**2/gwas.sum$var.main,na.rm = TRUE)/qchisq(0.5, 1)
  lambda[2] <- median(gwas.sum$inter**2/gwas.sum$var.inter,na.rm = TRUE)/qchisq(0.5, 1)
  lambda[3] <- median(gwas.sum$main.inter.chi,na.rm = TRUE)/qchisq(0.5, 2)
  write.table(t(lambda),paste0("./gwas_gxe/",ncolumn,"_lambda_",tmp.inter.var,".txt"),row.names = FALSE,col.names = FALSE,quote = FALSE)

###Manhattan plot for GWAS results
  for(ii in 1:2){
    pdf.name <- c("main","interaction") #main, interaction, main_interaction
    m <- nrow(gwas.sum)
    gwas.sum$nr <- 1:m
    x <- -log10(gwas.sum[,(8+ii)])
    gwas.sum.sig <- subset(gwas.sum, x > -log10(0.05/m.eff))
    
    nsnp.nchr$pos <- 0
    for(i in 1:nchr){
      nsnp.nchr$pos[i] <- round(sum(nsnp.nchr$Freq[0:(i-1)],nsnp.nchr$Freq[i]/2,na.rm = TRUE),0)
    }
    
    gwas.sum$color <- NA
    gwas.sum$color <- ifelse(gwas.sum$chr%%4==0,"darkgoldenrod",gwas.sum$color)
    gwas.sum$color <- ifelse(gwas.sum$chr%%4==1,"darkorchid",gwas.sum$color)
    gwas.sum$color <- ifelse(gwas.sum$chr%%4==2,"blue",gwas.sum$color)
    gwas.sum$color <- ifelse(gwas.sum$chr%%4==3,"forestgreen",gwas.sum$color)
    
    pdf(file=paste0("./gwas_gxe/",ncolumn,"_plot_",analyse.mod,"_",pdf.name[ii],"_",tmp.inter.var,".pdf"),family="sans",height=27.8,width=50,pointsize=20,bg="white") #modify the folder to save the plots and plot names
    par(mfrow=c(1,1),family="sans",cex=1.5,font=2)
    plot(gwas.sum$nr,x,xaxt="n",xlab="",ylab="-log10(p-value)",pch=20,xlim=c(1,m),ylim=c(0,8),col=gwas.sum$color,frame.plot = FALSE)
    axis(1,at=nsnp.nchr$pos,labels=nsnp.nchr$Var1)
    abline(h = -log10(0.05/sum(!is.na(x))),lty=1,col = "red")
    if(!is.null(gwas.sum.sig)){
      points(gwas.sum.sig$nr,-log10(gwas.sum.sig[,(8+ii)]),pch=17,col="red",cex=1.2) 
    }
    abline(h = -log10(0.05/m.eff),lty=1) #threshold according to number of independent SNP
    dev.off()
  }
}
